# Supplementary material for: Transcriptome Sequencing and De Novo Analysis of a Cytoplasmic Male Sterile Line and Its Near-Isogenic Restorer Line in Chili Pepper (Capsicum annuum L.)
Source: PLoS One. 2013 Jun 4;8(6):e65209. doi: 10.1371/journal.pone.0065209 (PMC3672106; doi:10.1371/journal.pone.0065209)
Supplement: Table S1 — Top BLAST hits from BLASTING Capsicum annuum L. unigenes against public databases. (XLS) [file pone.0065209.s001.xls]

## Sheet: Sheet1
Query Name	Annotation
comp10005_c0_seq1	predicted protein [Populus trichocarpa]
comp100175_c0_seq1	hypothetical protein ARALYDRAFT_319455 [Arabidopsis lyrata subsp. lyrata]
comp100183_c0_seq1	uncharacterized protein LOC100252502 [Vitis vinifera]
comp1003_c0_seq1	probable 2-oxoglutarate/Fe(II)-dependent dioxygenase [Vitis vinifera]
comp1003090_c0_seq1	RAN [Nicotiana sylvestris]
comp100365_c0_seq1	predicted protein [Populus trichocarpa]
comp100432_c0_seq1	GDSL esterase/lipase At3g26430 [Vitis vinifera]
comp1004637_c0_seq1	uncharacterized protein LOC100871650 [Apis florea]
comp10048_c0_seq1	probable receptor protein kinase TMK1-like [Vitis vinifera]
comp1004970_c0_seq1	tegumental protein [Echinococcus granulosus]
comp100767_c0_seq1	CTR1-like protein kinase [Solanum lycopersicum]
comp100823_c0_seq1	mannitol transporter [Artemisia annua]
comp100826_c0_seq1	lipase 3-like isoform 2 [Vitis vinifera]
comp10083_c0_seq1	hypothetical protein VITISV_031601 [Vitis vinifera]
comp100853_c0_seq1	knotted homeodomain protein 4, partial [Solanum lycopersicum]
comp1008978_c0_seq1	Helicase-like protein:Type III restriction enzyme, res subunit:DEAD/DEAH box helicase-like protein [Lactobacillus plantarum JDM1]
comp1009_c0_seq1	Polyprotein, putative [Solanum demissum]
comp10099_c0_seq1	hypothetical protein HCAG_04960 [Ajellomyces capsulatus NAm1]
comp101069_c0_seq1	21 kDa protein precursor, putative [Ricinus communis]
comp101070_c0_seq1	conserved hypothetical protein [Ricinus communis]
comp10110_c0_seq1	predicted protein [Populus trichocarpa]
comp101182_c0_seq1	tumor-related protein [Vitis cinerea var. helleri x Vitis riparia]
comp101187_c0_seq1	predicted protein [Populus trichocarpa]
comp101216_c0_seq1	plasma membrane proton ATPase [Nicotiana plumbaginifolia]
comp1012374_c0_seq1	hypothetical protein VITISV_021866 [Vitis vinifera]
comp1012819_c0_seq1	beta subunit of RNA polymerase [Volvox carteri f. nagariensis]
comp1013136_c0_seq1	prolyl aminopeptidase [Lactobacillus plantarum JDM1]
comp101386_c0_seq1	uncharacterized protein LOC100267372 [Vitis vinifera]
comp1015903_c0_seq1	gag-pol polyprotein [Solanum lycopersicum]
comp10160_c0_seq1	hypothetical protein VITISV_003138 [Vitis vinifera]
comp1017546_c0_seq1	phototropin-2 [Solanum lycopersicum]
comp101871_c0_seq1	unnamed protein product [Vitis vinifera]
comp101895_c0_seq1	OPA3-like protein [Vitis vinifera]
comp1019504_c0_seq1	guanyl-specific ribonuclease Pb1 [Pyrenophora tritici-repentis Pt-1C-BFP]
comp101954_c0_seq1	Anthranilate N-benzoyltransferase protein, putative [Ricinus communis]
comp10205_c0_seq1	predicted protein [Populus trichocarpa]
comp102304_c0_seq1	serine/threonine-protein kinase At5g01020 [Vitis vinifera]
comp102363_c0_seq1	unnamed protein product [Vitis vinifera]
comp102536_c0_seq1	unknown [Populus trichocarpa]
comp10257_c0_seq1	hypothetical protein VITISV_022752 [Vitis vinifera]
comp1026997_c0_seq1	Hcr2-5B [Solanum lycopersicum var. cerasiforme]
comp1027_c0_seq1	unnamed protein product [Vitis vinifera]
comp102848_c0_seq1	predicted protein [Populus trichocarpa]
comp103009_c0_seq1	predicted protein [Populus trichocarpa]
comp10303_c0_seq1	disease resistance protein BS2 [Capsicum chacoense]
comp103070_c0_seq1	pol polyprotein [Citrus x paradisi]
comp103170_c0_seq1	unnamed protein product [Vitis vinifera]
comp1032871_c0_seq1	hypothetical protein VITISV_013228 [Vitis vinifera]
comp103327_c0_seq1	pentatricopeptide repeat-containing protein At1g08610-like [Vitis vinifera]
comp103402_c0_seq1	unnamed protein product [Vitis vinifera]
comp103406_c0_seq1	uncharacterized protein At5g39865 [Vitis vinifera]
comp103428_c0_seq1	hypothetical protein SORBIDRAFT_01g013220 [Sorghum bicolor]
comp1035995_c0_seq1	prophage Lp3 protein 8, helicase [Lactobacillus plantarum JDM1]
comp103618_c0_seq1	Arp2/3 complex p35 subunit [Nicotiana tabacum]
comp103637_c0_seq1	AC022492_34 F1L3.4 [Arabidopsis thaliana]
comp10369_c0_seq1	ribonuclease Oy [Apis mellifera]
comp103723_c0_seq1	F-box domain-containing protein [Solanum tuberosum]
comp10377_c0_seq1	polypepetide with reverse transcriptase and RNaseH domains [Petunia x hybrida]
comp103800_c0_seq1	unnamed protein product [Vitis vinifera]
comp103875_c0_seq1	pentatricopeptide repeat-containing protein At3g18110, chloroplastic-like [Vitis vinifera]
comp104182_c0_seq1	hypothetical protein RCOM_0603630 [Ricinus communis]
comp1042_c0_seq1	unnamed protein product [Vitis vinifera]
comp104355_c0_seq1	heat shock protein binding protein, putative [Ricinus communis]
comp104357_c0_seq1	hypothetical protein VITISV_024672 [Vitis vinifera]
comp104361_c0_seq1	ACI19 protein [Solanum lycopersicum]
comp104381_c0_seq1	sieve element occlusion a [Solanum phureja]
comp104400_c0_seq1	cytochrome P450, putative [Ricinus communis]
comp104420_c0_seq1	wax synthase [Petunia x hybrida]
comp104464_c0_seq1	mitogen-activated protein kinase kinase kinase 2-like [Vitis vinifera]
comp104593_c0_seq1	uncharacterized protein LOC100259546 [Vitis vinifera]
comp104622_c0_seq1	uncharacterized LOC100266405 [Vitis vinifera]
comp104654_c0_seq1	PSI-H precursor [Nicotiana sylvestris]
comp104679_c0_seq1	Protein PPLZ12, putative [Ricinus communis]
comp10476_c0_seq1	uncharacterized protein LOC100247174 [Vitis vinifera]
comp104780_c0_seq1	CCAAT/enhancer-binding protein zeta-like [Glycine max]
comp104835_c0_seq1	protein with unknown function [Ricinus communis]
comp105031_c0_seq1	PI-PLC X domain-containing protein At5g67130-like [Glycine max]
comp105143_c0_seq1	uncharacterized protein LOC100252010 [Vitis vinifera]
comp105259_c0_seq1	uncharacterized protein LOC100253997 [Vitis vinifera]
comp105330_c0_seq1	peritrophin-1-like [Apis mellifera]
comp10538_c0_seq1	AC007534_12 F7F22.17 [Arabidopsis thaliana]
comp10541_c0_seq1	Zinc finger containing preotein, putative [Solanum demissum]
comp105470_c0_seq1	uncharacterized protein LOC100853056 [Vitis vinifera]
comp105569_c0_seq1	cell cycle switch 52A [Solanum lycopersicum var. cerasiforme]
comp105687_c0_seq1	arogenate dehydratase 3 [Petunia x hybrida]
comp105715_c0_seq1	predicted protein [Populus trichocarpa]
comp105736_c0_seq1	protein misato homolog 1-like [Vitis vinifera]
comp1057366_c0_seq1	RNA recognition motif-containing protein [Arabidopsis thaliana]
comp105740_c0_seq1	conserved hypothetical protein [Ricinus communis]
comp1057736_c0_seq1	polyprotein [Bell pepper endornavirus]
comp105782_c0_seq1	Dof zinc finger protein [Ipomoea batatas]
comp105792_c0_seq1	TCP transcription factor 10 [Solanum lycopersicum]
comp105798_c0_seq1	uncharacterized protein LOC100244480 [Vitis vinifera]
comp105820_c0_seq1	glyceraldehyde-3-phosphate dehydrogenase [Solanum tuberosum]
comp105822_c0_seq1	Serine/threonine-protein kinase, putative [Ricinus communis]
comp105876_c0_seq1	lysosomal aspartic protease [Apis mellifera]
comp105883_c0_seq1	dof zinc finger protein DOF5.2-like [Vitis vinifera]
comp105907_c0_seq1	aspartic proteinase-like protein 2 isoform 2 [Vitis vinifera]
comp105908_c0_seq1	CRABS CLAW [Nicotiana tabacum]
comp10594_c0_seq1	sesquiterpene synthase [Solanum habrochaites]
comp105948_c0_seq1	probable diphthine synthase isoform 1 [Vitis vinifera]
comp105968_c0_seq1	uncharacterized protein LOC100249580 [Vitis vinifera]
comp106025_c0_seq1	Putative site-specific DNA endonuclease [Schizomeris leibleinii]
comp106120_c0_seq1	non-specific lipid-transfer protein [Vitis vinifera]
comp10634_c0_seq1	transcription regulator [Lactobacillus plantarum JDM1]
comp106354_c0_seq1	uncharacterized protein LOC100245174 [Vitis vinifera]
comp106450_c0_seq1	RING-H2 finger protein ATL43-like [Vitis vinifera]
comp10649_c0_seq1	unnamed protein product [Vitis vinifera]
comp1065_c0_seq1	AMP dependent ligase, putative [Ricinus communis]
comp106670_c0_seq1	predicted protein [Populus trichocarpa]
comp106715_c0_seq1	rpoC1 gene product (chloroplast) [Dunaliella salina]
comp10688_c0_seq1	Putative retrotransposon protein, identical [Solanum demissum]
comp1070_c0_seq1	hypothetical protein SMCF_6207 [Streptomyces coelicoflavus ZG0656]
comp107053_c0_seq1	uncharacterized protein LOC100243767 [Vitis vinifera]
comp107149_c0_seq1	predicted protein [Populus trichocarpa]
comp107196_c0_seq1	uncharacterized protein LOC100242436 [Vitis vinifera]
comp107227_c0_seq1	unknown [Solanum tuberosum]
comp107248_c0_seq1	ATP synthase CF1 alpha subunit [Chlamydomonas reinhardtii]
comp107266_c0_seq1	PH4 [Petunia x hybrida]
comp107299_c0_seq1	microtubule-associated protein 70-2-like [Glycine max]
comp107346_c0_seq1	uncharacterized protein LOC100260132 [Vitis vinifera]
comp1073687_c0_seq1	bacterial spot disease resistance protein 4 [Solanum lycopersicum]
comp1073980_c0_seq1	putative polyprotein [Solanum lycopersicum]
comp107466_c0_seq1	uncharacterized protein C12orf26 homolog [Vitis vinifera]
comp107563_c0_seq1	ubiquitously transcribed tetratricopeptide repeat protein Y-linked transcript variant 16 [Homo sapiens]
comp1076_c0_seq1	uncharacterized protein LOC100806996 [Glycine max]
comp1076_c1_seq1	uncharacterized protein LOC100817644, partial [Glycine max]
comp107687_c0_seq1	inactive leucine-rich repeat receptor-like serine/threonine-protein kinase At1g60630-like [Vitis vinifera]
comp1077376_c0_seq1	unnamed protein product [Vitis vinifera]
comp10777_c0_seq1	hypothetical protein SDM1_46t00006 [Solanum demissum]
comp107807_c0_seq1	glyoxal oxidase [Vitis vinifera]
comp108099_c0_seq1	predicted protein [Populus trichocarpa]
comp108139_c0_seq1	cell surface receptor daf-1 [Vitis vinifera]
comp108248_c0_seq1	predicted protein [Populus trichocarpa]
comp1083_c0_seq1	oxidoreductase [Ipomoea batatas]
comp108319_c0_seq1	cinnamoyl CoA reductase [Solanum tuberosum]
comp108403_c0_seq1	uncharacterized protein LOC100248459 [Vitis vinifera]
comp1084933_c0_seq1	polypepetide with reverse transcriptase and RNaseH domains [Petunia x hybrida]
comp1085_c0_seq1	hypothetical protein VITISV_024368 [Vitis vinifera]
comp108524_c0_seq1	flavonoid 3'-hydroxylase [Petunia x hybrida]
comp108543_c0_seq1	predicted protein [Populus trichocarpa]
comp10857_c0_seq1	aluminum-activated malate transporter 9 [Vitis vinifera]
comp108607_c0_seq1	hypothetical protein [Beta vulgaris subsp. vulgaris]
comp108612_c0_seq1	linoleate:oxygen oxidoreductase, partial [Solanum tuberosum]
comp108641_c0_seq1	hypothetical protein VITISV_040161 [Vitis vinifera]
comp108642_c0_seq1	conserved hypothetical protein [Ricinus communis]
comp108675_c0_seq1	DNA repair protein RAD51 homolog [Solanum lycopersicum]
comp108764_c0_seq1	precursor of thiamin-binding protein [Sesamum indicum]
comp108888_c0_seq1	predicted protein [Populus trichocarpa]
comp108894_c0_seq1	protein IN2-1 homolog B-like [Vitis vinifera]
comp108931_c0_seq1	senescence-associated protein DH [Zea mays]
comp1090_c0_seq1	Hopscotch polyprotein [Fagus sylvatica]
comp109319_c0_seq1	predicted protein [Populus trichocarpa]
comp1094279_c0_seq1	AHA11-ATPASE 11 [Arabidopsis lyrata subsp. lyrata]
comp10996_c0_seq1	unknown [Medicago truncatula]
comp110153_c0_seq1	peroxisome biogenesis protein 16-like [Vitis vinifera]
comp110162_c0_seq1	uncharacterized protein LOC100527074 [Glycine max]
comp110190_c0_seq1	predicted protein [Populus trichocarpa]
comp110207_c0_seq1	flavonoid glucoyltransferase UGT73E2 [Antirrhinum majus]
comp110212_c0_seq1	GRAS family transcription factor [Populus trichocarpa]
comp110293_c0_seq1	predicted protein [Populus trichocarpa]
comp110353_c0_seq1	conserved hypothetical protein [Ricinus communis]
comp110402_c0_seq1	UDP-glucose:glucosyltransferase [Lycium barbarum]
comp110511_c0_seq1	(R)-mandelonitrile lyase-like [Vitis vinifera]
comp1106242_c0_seq1	hypothetical protein OsJ_16629 [Oryza sativa Japonica Group]
comp110700_c0_seq1	NADP-dependent malic enzyme [Nicotiana benthamiana]
comp11087_c0_seq1	unnamed protein product [Vitis vinifera]
comp11114_c0_seq1	Retrotransposon gag protein [Solanum demissum]
comp111183_c0_seq1	unnamed protein product [Vitis vinifera]
comp111271_c0_seq1	hypothetical protein ARALYDRAFT_493135 [Arabidopsis lyrata subsp. lyrata]
comp11166_c0_seq1	predicted protein [Populus trichocarpa]
comp111668_c0_seq1	GRAS4 protein [Solanum lycopersicum]
comp11175_c0_seq1	uncharacterized acetyltransferase At3g50280 [Vitis vinifera]
comp111790_c0_seq1	probable serine/threonine-protein kinase abkC-like [Glycine max]
comp111880_c0_seq1	Putative ZF-HD homeobox protein, identical [Solanum demissum]
comp111882_c0_seq1	hypothetical protein MTR_5g087440 [Medicago truncatula]
comp111885_c0_seq1	glutaredoxin family protein [Cucumis melo subsp. melo]
comp111914_c0_seq1	E3 ubiquitin-protein ligase RHA2A-like [Vitis vinifera]
comp11195_c0_seq1	glutamate receptor 1.1 [Solanum lycopersicum]
comp111966_c0_seq1	AT-rich interactive domain-containing protein 2-like [Vitis vinifera]
comp111975_c0_seq1	probable inactive receptor kinase At5g10020 [Vitis vinifera]
comp111989_c0_seq1	Myb [Nicotiana tabacum]
comp112015_c0_seq1	S-adenosyl-L-methionine Mg-protoporphyrin IX methyltranserase [Nicotiana tabacum]
comp1120880_c0_seq1	ras-related protein Rab-2-like [Apis mellifera]
comp112108_c0_seq1	predicted protein [Populus trichocarpa]
comp112362_c0_seq1	predicted protein [Populus trichocarpa]
comp112426_c0_seq1	uncharacterized protein LOC100257188 [Vitis vinifera]
comp112427_c0_seq1	pentatricopeptide repeat-containing protein At1g71060, mitochondrial [Vitis vinifera]
comp112460_c0_seq1	3-phosphoinositide-dependent protein kinase-1 [Solanum lycopersicum]
comp112556_c0_seq1	homeobox-leucine zipper protein ATHB-15-like [Vitis vinifera]
comp11268_c0_seq1	putative gag-pol polyprotein [Boechera divaricarpa]
comp11273_c0_seq1	Polyprotein, putative [Solanum demissum]
comp112735_c0_seq1	HR7 [Hyoscyamus niger]
comp112859_c0_seq1	conserved hypothetical protein [Ricinus communis]
comp113009_c0_seq1	unnamed protein product [Vitis vinifera]
comp1130910_c0_seq1	uncharacterized protein LOC100260874 [Vitis vinifera]
comp113093_c0_seq1	uncharacterized protein LOC100243335 [Vitis vinifera]
comp11327_c0_seq1	Mutator-like transposase [Arabidopsis thaliana]
comp113498_c0_seq1	uncharacterized protein LOC100250168 [Vitis vinifera]
comp113725_c0_seq1	cytoplasmic small heat shock protein class I [Capsicum annuum]
comp113731_c0_seq1	unnamed protein product [Vitis vinifera]
comp113741_c0_seq1	peripheral-type benzodiazepine receptor [Solanum tuberosum]
comp11375_c0_seq1	H0502G05.6 [Oryza sativa Indica Group]
comp113788_c0_seq1	uncharacterized protein LOC100777167 [Glycine max]
comp113860_c0_seq1	putative polyprotein [Solanum lycopersicum]
comp114042_c0_seq1	predicted protein [Populus trichocarpa]
comp1141116_c0_seq1	cytochrome P450 [Populus trichocarpa]
comp11419_c0_seq1	UPF0202 protein At1g10490-like [Brachypodium distachyon]
comp114191_c0_seq1	uncharacterized protein LOC100264587 [Vitis vinifera]
comp114391_c0_seq1	auxin-induced protein X15-like [Glycine max]
comp114586_c0_seq1	putative pentatricopeptide repeat-containing protein At1g53330-like [Vitis vinifera]
comp11463_c0_seq1	cytochrome P450, putative [Ricinus communis]
comp1151_c0_seq1	Gag/pol polyprotein, 3'-partial, putative [Solanum demissum]
comp11511_c0_seq1	fbp11 [Petunia x hybrida]
comp11512_c0_seq1	hymenoptaecin precursor [Apis mellifera]
comp115160_c0_seq1	auxin efflux facilitator SlPIN3 [Solanum lycopersicum]
comp11519_c0_seq1	putative retrotransposon protein [Phyllostachys edulis]
comp11553_c0_seq1	40S ribosomal protein S25 isoform 1 [Apis mellifera]
comp11554_c0_seq1	uncharacterized protein LOC100244942 [Vitis vinifera]
comp1156_c0_seq1	uncharacterized protein LOC100262487 [Vitis vinifera]
comp115647_c0_seq1	GAMYB-like2 [Solanum lycopersicum]
comp115712_c0_seq1	conserved hypothetical protein [Ricinus communis]
comp115783_c0_seq1	subtilisin inhibitor 1, putative [Ricinus communis]
comp115793_c0_seq1	CDT1-like protein a, chloroplastic-like [Vitis vinifera]
comp115798_c0_seq1	uncharacterized protein LOC100242170 [Vitis vinifera]
comp115802_c0_seq1	predicted protein [Populus trichocarpa]
comp115822_c0_seq1	huntingtin interacting protein, putative [Ricinus communis]
comp115830_c0_seq1	predicted protein [Populus trichocarpa]
comp115845_c0_seq1	transporter, putative [Ricinus communis]
comp1159_c0_seq1	CPRD2 [Vigna unguiculata]
comp115904_c0_seq1	uncharacterized protein LOC100259925 [Vitis vinifera]
comp116_c0_seq1	Polyprotein, putative [Solanum demissum]
comp116090_c0_seq1	monoglyceride lipase [Vitis vinifera]
comp116121_c0_seq1	Pentatricopeptide repeat-containing protein, partial [Medicago truncatula]
comp116151_c0_seq1	probable GMP synthase [glutamine-hydrolyzing] [Vitis vinifera]
comp116156_c0_seq1	phosphoribulose kinase, putative [Ricinus communis]
comp11616_c0_seq1	Aspartic proteinase-like protein [Medicago truncatula]
comp116248_c0_seq1	uncharacterized protein LOC100266921 [Vitis vinifera]
comp116476_c0_seq1	uncharacterized protein LOC100241221 [Vitis vinifera]
comp116578_c0_seq1	hypothetical protein VITISV_023209 [Vitis vinifera]
comp1168_c0_seq1	hypothetical protein [Beta vulgaris subsp. vulgaris]
comp116820_c0_seq1	ethylene-responsive transcription factor CRF4 [Vitis vinifera]
comp116830_c0_seq1	probable CCR4-associated factor 1 homolog 9-like [Vitis vinifera]
comp116880_c0_seq1	predicted protein [Populus trichocarpa]
comp116962_c0_seq1	conserved hypothetical protein [Ricinus communis]
comp116997_c0_seq1	strictosidine synthase 1-like [Vitis vinifera]
comp117_c0_seq1	spermidine hydroxycinnamoyl transferase [Nicotiana attenuata]
comp1170_c0_seq1	reverse transcriptase [Pisum sativum]
comp11709_c0_seq1	predicted protein [Populus trichocarpa]
comp117154_c0_seq1	nam-like protein 11 [Petunia x hybrida]
comp11724_c0_seq1	Gag/pol polyprotein, 3'-partial, putative [Solanum demissum]
comp117284_c0_seq1	pyruvate decarboxylase 2 [Petunia x hybrida]
comp11733_c0_seq1	3-ketoacyl-CoA synthase 4 [Vitis vinifera]
comp117723_c0_seq1	GTP-binding protein ERG-like [Vitis vinifera]
comp117971_c0_seq1	mitochondrial small heat shock protein [Capsicum annuum]
comp117983_c0_seq1	predicted protein [Populus trichocarpa]
comp118066_c0_seq1	conserved hypothetical protein [Ricinus communis]
comp118166_c0_seq1	transcription factor UNE12 [Vitis vinifera]
comp118182_c0_seq1	unnamed protein product [Vitis vinifera]
comp118323_c0_seq1	Os06g0517450 [Oryza sativa Japonica Group]
comp118325_c0_seq1	queuine tRNA-ribosyltransferase, putative [Ricinus communis]
comp118365_c0_seq1	conserved hypothetical protein [Ricinus communis]
comp118412_c0_seq1	predicted protein [Populus trichocarpa]
comp118478_c0_seq1	9-cis-epoxy-carotenoid dioxygenase 2 [Solanum tuberosum]
comp118631_c0_seq1	dynein light chain, cytoplasmic-like [Vitis vinifera]
comp118671_c0_seq1	conserved hypothetical protein [Ricinus communis]
comp118822_c0_seq1	hypothetical protein VITISV_000736 [Vitis vinifera]
comp118909_c0_seq1	uncharacterized protein LOC100263280 [Vitis vinifera]
comp11897_c0_seq1	camphene/tricyclene synthase [Solanum lycopersicum]
comp119038_c0_seq1	conserved hypothetical protein [Ricinus communis]
comp119227_c0_seq1	light-harvesting complex II protein Lhcb7 [Populus trichocarpa]
comp119322_c0_seq1	Putative gag polyprotein, identical [Solanum demissum]
comp119411_c0_seq1	33 kDa ribonucleoprotein, chloroplastic
comp11947_c0_seq1	ribosomal protein L2 [Chlamydomonas moewusii]
comp119476_c0_seq1	NADH kinase [Vitis vinifera]
comp1195_c0_seq1	ring finger protein, putative [Ricinus communis]
comp11952_c0_seq1	glycyl-tRNA synthetase 2, chloroplastic/mitochondrial-like [Glycine
comp11962_c0_seq1	serine/threonine-protein kinase ULK4-like [Vitis vinifera]
comp119642_c0_seq1	E3 ubiquitin-protein ligase ATL42-like [Vitis vinifera]
comp119645_c0_seq1	ras-related protein RABA5b-like [Glycine max]
comp11978_c0_seq1	MADS-box transcription factor FBP24 [Petunia x hybrida]
comp1198_c0_seq1	Retrotransposon gag protein [Solanum demissum]
comp1198_c1_seq1	Putative retrotransposon protein, identical [Solanum demissum]
comp11983_c1_seq1	uncharacterized protein LOC100791663 [Glycine max]
comp1199_c0_seq1	pentatricopeptide repeat-containing protein At4g13650-like [Vitis vinifera]
comp11991_c0_seq1	Zinc finger containing preotein, putative [Solanum demissum]
comp11994_c0_seq1	hypothetical protein VITISV_031846 [Vitis vinifera]
comp11996_c0_seq1	T-complex protein 1 subunit beta [Vitis vinifera]
comp12014_c0_seq1	uncharacterized protein LOC100254715 [Vitis vinifera]
comp120302_c0_seq1	plasma membrane protein [Capsicum annuum]
comp120321_c0_seq1	Polyprotein, putative [Solanum demissum]
comp120344_c0_seq1	Werner Syndrome-like exonuclease-like [Vitis vinifera]
comp120402_c0_seq1	hypothetical protein SORBIDRAFT_01g021220 [Sorghum bicolor]
comp120461_c0_seq1	predicted protein [Populus trichocarpa]
comp120484_c0_seq1	LOB domain protein 1, putative [Solanum demissum]
comp120567_c0_seq1	hypothetical protein RCOM_0905070 [Ricinus communis]
comp12066_c0_seq1	predicted protein [Populus trichocarpa]
comp120697_c0_seq1	WD-40 repeat family protein [Arabidopsis lyrata subsp. lyrata]
comp1207_c0_seq1	conserved hypothetical protein [Ricinus communis]
comp1207_c1_seq1	unnamed protein product [Vitis vinifera]
comp120721_c0_seq1	protein LURP-one-related 5-like [Vitis vinifera]
comp120810_c0_seq1	predicted protein [Populus trichocarpa]
comp120890_c0_seq1	SPX domain-containing protein 3-like [Glycine max]
comp120903_c0_seq1	unnamed protein product [Vitis vinifera]
comp1210_c0_seq1	putative phospholipase C [Solanum lycopersicum]
comp12101_c0_seq1	heat stress transcription factor A-6b [Vitis vinifera]
comp121059_c0_seq1	protein CLAVATA3/ESR-related 13 [Arabidopsis thaliana]
comp12108_c0_seq1	unnamed protein product [Vitis vinifera]
comp12109_c0_seq1	Transposon MuDR mudrA-like protein, putative [Solanum demissum]
comp121154_c0_seq1	Cysteine-rich receptor-like protein kinase [Medicago truncatula]
comp1212_c0_seq1	predicted protein [Populus trichocarpa]
comp12122_c0_seq1	CYP71D5v3 [Nicotiana tabacum]
comp12123_c0_seq1	resolvase [Lactobacillus malefermentans KCTC 3548]
comp12126_c0_seq1	hypothetical protein VITISV_030567 [Vitis vinifera]
comp121315_c0_seq1	PTI1-like tyrosine-protein kinase At3g15890-like [Vitis vinifera]
comp1214_c0_seq1	phosphatidate phosphatase LPIN3-like [Vitis vinifera]
comp121471_c0_seq1	putative UDP-rhamnose:rhamnosyltransferase 1 [Vitis vinifera]
comp1215_c0_seq1	hypothetical protein VITISV_002764 [Vitis vinifera]
comp12151_c0_seq1	predicted protein [Populus trichocarpa]
comp12152_c0_seq1	predicted protein [Populus trichocarpa]
comp12163_c0_seq1	putative polyprotein [Solanum lycopersicum]
comp12179_c0_seq1	Receptor protein kinase CLAVATA1 precursor, putative [Ricinus communis]
comp12186_c0_seq1	GDP-mannose transporter, putative [Ricinus communis]
comp122056_c0_seq1	hypothetical protein VITISV_034528 [Vitis vinifera]
comp12219_c0_seq1	unnamed protein product [Homo sapiens]
comp12224_c0_seq1	hypothetical protein VITISV_040650 [Vitis vinifera]
comp12229_c0_seq1	putative polyprotein [Solanum lycopersicum]
comp122437_c0_seq1	uncharacterized protein LOC100252035 [Vitis vinifera]
comp122485_c0_seq1	unknown [Picea sitchensis]
comp12259_c0_seq1	dicer-like 1 protein, partial [Nicotiana attenuata]
comp12266_c0_seq1	unnamed protein product [Vitis vinifera]
comp12282_c0_seq1	polyprotein [Solanum lycopersicum]
comp122925_c0_seq1	uncharacterized protein LOC100794951 [Glycine max]
comp122965_c0_seq1	unnamed protein product [Vitis vinifera]
comp12303_c0_seq1	unnamed protein product [Vitis vinifera]
comp123053_c0_seq1	predicted protein [Populus trichocarpa]
comp12307_c0_seq1	hexokinase [Solanum lycopersicum]
comp12307_c1_seq1	hexokinase 5 [Nicotiana tabacum]
comp123202_c0_seq1	miraculin [Vitis vinifera]
comp12332_c0_seq1	putative polyprotein [Zea mays]
comp1234_c0_seq1	hypothetical protein SDM1_46t00006 [Solanum demissum]
comp123405_c0_seq1	uncharacterized protein LOC100264696 [Vitis vinifera]
comp123447_c0_seq1	conserved hypothetical protein [Ricinus communis]
comp123514_c0_seq1	uncharacterized protein LOC543657 [Solanum lycopersicum]
comp12365_c0_seq1	ATP binding protein, putative [Ricinus communis]
comp123652_c0_seq1	probable inactive serine/threonine-protein kinase bub1 [Vitis vinifera]
comp12368_c0_seq1	hypothetical protein VITISV_018014 [Vitis vinifera]
comp123682_c0_seq1	gag-pol polyprotein [Zea mays]
comp123766_c0_seq1	Peroxidase 10 precursor, putative [Ricinus communis]
comp12377_c0_seq1	cinnamoyl-CoA reductase, putative [Ricinus communis]
comp123813_c0_seq1	agenet domain-containing protein [Arabidopsis lyrata subsp. lyrata]
comp124001_c0_seq1	acetyltransferase At1g77540 [Vitis vinifera]
comp12405_c0_seq1	uncharacterized protein LOC100814269 [Glycine max]
comp12424_c1_seq1	fasciclin-like arabinogalactan protein 1-like [Glycine max]
comp124287_c0_seq1	predicted protein [Arabidopsis lyrata subsp. lyrata]
comp124359_c0_seq1	spore coat protein, putative [Ricinus communis]
comp12452_c0_seq1	protein kinase, partial [Solanum lycopersicum]
comp12452_c1_seq1	unnamed protein product [Vitis vinifera]
comp124561_c0_seq1	unnamed protein product [Vitis vinifera]
comp12468_c0_seq1	unnamed protein product [Vitis vinifera]
comp124745_c0_seq1	hypothetical protein VITISV_026816 [Vitis vinifera]
comp12480_c0_seq1	S-locus-specific glycoprotein S6 precursor, putative [Ricinus communis]
comp12490_c0_seq1	hypothetical protein LOC100644671 [Bombus terrestris]
comp12513_c1_seq1	unnamed protein product [Vitis vinifera]
comp12519_c0_seq1	predicted protein [Populus trichocarpa]
comp125284_c0_seq1	hypothetical protein OA307_2249 [Octadecabacter antarcticus 307]
comp12532_c0_seq1	cellulose synthase-like protein H1-like [Glycine max]
comp12540_c0_seq1	hypothetical protein VITISV_027817 [Vitis vinifera]
comp12541_c0_seq1	vinorine synthase-like [Vitis vinifera]
comp125575_c0_seq1	rubredoxin-like [Vitis vinifera]
comp125618_c0_seq1	GDP-mannose-dependent alpha-mannosyltransferase [Vitis vinifera]
comp125693_c0_seq1	unnamed protein product [Vitis vinifera]
comp125766_c0_seq1	uncharacterized protein LOC100243095 [Vitis vinifera]
comp12577_c0_seq1	zinc finger CCCH domain-containing protein 66-like [Glycine max]
comp125798_c0_seq1	serine/threonine-protein kinase BRI1-like 2 [Vitis vinifera]
comp125817_c0_seq1	AT-hook1 protein [Capsicum annuum]
comp125842_c0_seq1	predicted protein [Populus trichocarpa]
comp125866_c0_seq1	hypothetical protein RCOM_1467930 [Ricinus communis]
comp12593_c0_seq1	Putative reverse transcriptase, identical [Solanum demissum]
comp125933_c0_seq1	chitinase 134 [Nicotiana tabacum]
comp125977_c0_seq1	NAC domain protein, IPR003441 [Populus trichocarpa]
comp1260_c0_seq1	multidrug resistance-associated protein 13 [Arabidopsis thaliana]
comp126016_c0_seq1	protein MEI2-like 2-like [Vitis vinifera]
comp126036_c0_seq1	peroxidase 55-like [Vitis vinifera]
comp126093_c0_seq1	UPF0202 protein At1g10490-like [Glycine max]
comp126095_c0_seq1	uncharacterized protein LOC100266460 [Vitis vinifera]
comp126099_c0_seq1	pentatricopeptide repeat-containing protein, putative [Ricinus communis]
comp12610_c0_seq1	hypothetical protein SORBIDRAFT_09g008040 [Sorghum bicolor]
comp126122_c0_seq1	unnamed protein product [Vitis vinifera]
comp12613_c0_seq1	uncharacterized protein LOC100811508 [Glycine max]
comp126277_c0_seq1	CDC5-like protein [Solanum lycopersicum]
comp1264_c0_seq1	hypothetical protein VITISV_043608 [Vitis vinifera]
comp1264_c1_seq1	T14P8.10 [Arabidopsis thaliana]
comp126438_c0_seq1	one-helix protein [Ipomoea nil]
comp12654_c0_seq1	Putative gag-pol polyprotein, identical [Solanum demissum]
comp126659_c0_seq1	unnamed protein product [Vitis vinifera]
comp12667_c0_seq1	hypothetical protein VITISV_021083 [Vitis vinifera]
comp12669_c0_seq1	probable receptor-like protein kinase At1g67000-like [Vitis vinifera]
comp12671_c0_seq1	predicted protein [Physcomitrella patens subsp. patens]
comp126730_c0_seq1	high affinity cationic amino acid transporter 1-like isoform 1 [Vitis vinifera]
comp12680_c0_seq1	homeobox-leucine zipper protein HDG11-like [Glycine max]
comp12683_c0_seq1	pentatricopeptide repeat-containing protein At2g26790, mitochondrial [Vitis vinifera]
comp126873_c0_seq1	thioredoxin X, chloroplastic [Vitis vinifera]
comp126883_c0_seq1	origin recognition complex subunit 5-like [Vitis vinifera]
comp126890_c0_seq1	uncharacterized exonuclease domain-containing protein At3g15140 [Vitis vinifera]
comp12712_c0_seq1	hypothetical protein VITISV_002584 [Vitis vinifera]
comp127281_c0_seq1	pentatricopeptide repeat-containing protein At3g25210, mitochondria
comp12744_c0_seq1	B1358B12.3 [Oryza sativa Japonica Group]
comp127476_c0_seq1	RNA polymerase beta'' subunit [Chlamydomonas moewusii]
comp12752_c0_seq1	truncated N protein [Nicotiana tabacum]
comp12758_c0_seq1	unnamed protein product [Vitis vinifera]
comp1276_c0_seq1	unknown [Populus trichocarpa]
comp12770_c0_seq1	putative auxin response factor ARF16 [Malus x domestica]
comp127792_c0_seq1	AP2-like ethylene-responsive transcription factor ANT-like [Vitis vinifera]
comp1278_c0_seq1	BED finger-nbs-lrr resistance protein [Populus trichocarpa]
comp12782_c1_seq1	pentatricopeptide repeat-containing protein At5g44230-like [Vitis vinifera]
comp12787_c0_seq1	putative polyprotein [Solanum lycopersicum]
comp12788_c0_seq1	reverse transcriptase [Elaeis guineensis]
comp12799_c0_seq1	nitrite reductase [Solanum tuberosum]
comp127995_c0_seq1	purine efflux pump PbuE [Vitis vinifera]
comp128161_c0_seq1	EF-Tu protein [Glycine max]
comp1282_c0_seq1	unknown [Solanum tuberosum]
comp128312_c0_seq1	predicted protein [Populus trichocarpa]
comp12836_c0_seq1	pentatricopeptide repeat-containing protein [Arabidopsis lyrata subsp. lyrata]
comp128577_c0_seq1	unnamed protein product [Vitis vinifera]
comp128616_c0_seq1	uncharacterized protein LOC100854178, partial [Vitis vinifera]
comp128636_c0_seq1	probable LRR receptor-like serine/threonine-protein kinase At4g2654
comp128812_c0_seq1	hypothetical protein VITISV_036193 [Vitis vinifera]
comp12882_c0_seq1	cytochrome P450, putative [Ricinus communis]
comp128865_c0_seq1	uncharacterized protein LOC100255898 [Vitis vinifera]
comp128870_c0_seq1	predicted protein [Populus trichocarpa]
comp128965_c0_seq1	Transposon MuDR mudrA-like protein, putative [Solanum demissum]
comp12900_c0_seq1	putative polyprotein [Solanum lycopersicum]
comp12901_c0_seq1	uncharacterized protein LOC100245492 [Vitis vinifera]
comp129033_c0_seq1	receptor-like protein kinase THESEUS 1-like [Vitis vinifera]
comp129106_c0_seq1	predicted protein [Populus trichocarpa]
comp129136_c0_seq1	conserved hypothetical protein [Ricinus communis]
comp129173_c0_seq1	zinc finger family protein [Arabidopsis lyrata subsp. lyrata]
comp129330_c0_seq1	uncharacterized protein LOC100245992 [Vitis vinifera]
comp129331_c0_seq1	uncharacterized protein LOC100249192 [Vitis vinifera]
comp129347_c0_seq1	uncharacterized protein LOC100800468 [Glycine max]
comp129408_c0_seq1	probable DNA replication complex GINS protein PSF3 [Vitis vinifera]
comp129511_c0_seq1	Ulp1 protease family, C-terminal catalytic domain containing protein [Solanum demissum]
comp12963_c0_seq1	Zinc finger containing preotein, putative [Solanum demissum]
comp12975_c0_seq1	wound-inducible carboxypeptidase precursor [Solanum lycopersicum]
comp129757_c0_seq1	predicted protein [Populus trichocarpa]
comp129819_c0_seq1	zinc finger CCCH domain-containing protein 20-like [Glycine max]
comp12982_c0_seq1	hypothetical protein VITISV_021414 [Vitis vinifera]
comp129885_c0_seq1	uncharacterized protein [Arabidopsis thaliana]
comp129926_c0_seq1	Proteinase inhibitor PSI-1.2
comp129937_c0_seq1	uncharacterized protein LOC100259547 [Vitis vinifera]
comp129961_c0_seq1	putative kinase-like protein TMKL1-like [Glycine max]
comp130060_c0_seq1	unnamed protein product [Vitis vinifera]
comp130111_c0_seq1	apoplastic invertase [Solanum tuberosum]
comp130129_c0_seq1	heat stress transcription factor A-4b [Vitis vinifera]
comp130131_c0_seq1	predicted protein [Populus trichocarpa]
comp13032_c0_seq1	putative protein [Arabidopsis thaliana]
comp130336_c0_seq1	uncharacterized protein LOC100250418 [Vitis vinifera]
comp13038_c0_seq1	Transferase for other substituted phosphate groups [Lactobacillus delbrueckii subsp. bulgaricus CNCM I-1632]
comp130403_c0_seq1	pectin methylesterase [Nicotiana plumbaginifolia]
comp130434_c0_seq1	predicted protein [Populus trichocarpa]
comp130504_c0_seq1	jumonji domain protein [Populus trichocarpa]
comp1307_c0_seq1	unnamed protein product [Vitis vinifera]
comp13070_c0_seq1	predicted protein [Populus trichocarpa]
comp130783_c0_seq1	MuDR family transposase containing protein [Solanum demissum]
comp13084_c1_seq1	hypothetical protein OsI_22650 [Oryza sativa Indica Group]
comp13092_c0_seq1	hypothetical protein [Arabidopsis thaliana]
comp13114_c0_seq1	bHLH transcriptional regulator [Solanum lycopersicum]
comp13127_c0_seq1	predicted protein [Populus trichocarpa]
comp1313_c0_seq1	cytochrome P450 [Populus trichocarpa]
comp13130_c0_seq1	putative pectinesterase/pectinesterase inhibitor 36 [Arabidopsis thaliana]
comp13131_c0_seq1	gibberellin 2-oxidase 3 [Nicotiana tabacum]
comp13131_c1_seq1	gibberellin 2-oxidase 3 [Nicotiana tabacum]
comp13134_c0_seq1	hypothetical protein RCOM_1424400 [Ricinus communis]
comp13143_c0_seq1	nectarin 5 [Nicotiana langsdorffii x Nicotiana sanderae]
comp13143_c1_seq1	LOW QUALITY PROTEIN: reticuline oxidase-like protein-like [Vitis vinifera]
comp13146_c0_seq1	green ripe [Solanum lycopersicum]
comp131557_c0_seq1	glutathione S-transferase PARB [Vitis vinifera]
comp131562_c0_seq1	predicted protein [Populus trichocarpa]
comp13171_c0_seq1	hypothetical protein VITISV_020905 [Vitis vinifera]
comp13180_c0_seq1	Gag-pol protein, putative [Solanum demissum]
comp131871_c0_seq1	zinc finger protein MAGPIE [Vitis vinifera]
comp131882_c0_seq1	hypothetical protein RCOM_0370390 [Ricinus communis]
comp131889_c0_seq1	cyclin-A2-4 [Vitis vinifera]
comp131904_c0_seq1	Kunitz-type protease inhibitor precursor [Solanum tuberosum]
comp131958_c0_seq1	uncharacterized protein LOC100257206 [Vitis vinifera]
comp131992_c0_seq1	hypothetical protein OsJ_21419 [Oryza sativa Japonica Group]
comp132052_c0_seq1	histone H3 [Populus trichocarpa]
comp13214_c0_seq1	lectin-receptor like protein kinase 2 [Nicotiana tabacum]
comp132145_c0_seq1	uncharacterized protein LOC100248626 [Vitis vinifera]
comp132160_c0_seq1	predicted protein [Populus trichocarpa]
comp132175_c0_seq1	predicted protein [Populus trichocarpa]
comp1322_c0_seq1	tospovirus resistance protein A [Solanum lycopersicum]
comp132223_c0_seq1	anion exchanger family protein [Populus trichocarpa]
comp13232_c0_seq1	repA gene product [Pediococcus claussenii ATCC BAA-344]
comp132437_c0_seq1	unnamed protein product [Vitis vinifera]
comp132465_c0_seq1	hypothetical protein VITISV_010715 [Vitis vinifera]
comp132536_c0_seq1	serine carboxypeptidase III [Nicotiana tabacum]
comp13257_c0_seq1	F-box/kelch-repeat protein At3g06240-like [Glycine max]
comp132584_c0_seq1	RNase H family protein [Solanum demissum]
comp132663_c0_seq1	uncharacterized protein LOC100259010 [Vitis vinifera]
comp13274_c0_seq1	aspartyl-tRNA synthetase, putative [Schistosoma mansoni]
comp13280_c0_seq1	capsid protein [Lake Sinai virus 1]
comp132837_c0_seq1	predicted protein [Populus trichocarpa]
comp13292_c0_seq1	NBS-coding resistance gene analog [Nicotiana glutinosa]
comp132923_c0_seq1	lysine-specific demethylase 5C-like [Glycine max]
comp13298_c0_seq1	hypothetical protein VITISV_009399 [Vitis vinifera]
comp133_c0_seq1	hypothetical protein VITISV_017186 [Vitis vinifera]
comp13300_c0_seq1	Putative gag-pol polyprotein, identical [Solanum demissum]
comp13303_c0_seq1	uncharacterized protein LOC100255624 [Vitis vinifera]
comp13311_c0_seq1	probable cinnamyl-alcohol dehydrogenase (EC 1.1.1.195) - tomato
comp13341_c0_seq1	thyroid adenoma-associated protein homolog [Vitis vinifera]
comp13345_c0_seq1	OSJNBa0019G23.12 [Oryza sativa Japonica Group]
comp13354_c0_seq1	unnamed protein product [Vitis vinifera]
comp133565_c0_seq1	probable carboxylesterase 2-like [Glycine max]
comp13361_c0_seq1	hypothetical protein VITISV_019014 [Vitis vinifera]
comp1337_c0_seq1	uncharacterized protein LOC100266758 [Vitis vinifera]
comp133733_c0_seq1	multidrug resistance protein 1, 2, putative [Ricinus communis]
comp13389_c0_seq1	hypothetical protein LzeaK3_07076 [Lactobacillus zeae KCTC 3804]
comp1339_c0_seq1	putative phospholipid:diacylglycerol acyltransferase 2-like [Glycin
comp13390_c0_seq1	Bipolar kinesin KRP-130, putative [Ricinus communis]
comp133977_c0_seq1	hypothetical protein VITISV_021428 [Vitis vinifera]
comp1341_c0_seq1	uncharacterized protein LOC100244700 [Vitis vinifera]
comp134168_c0_seq1	unnamed protein product [Vitis vinifera]
comp13422_c0_seq1	hypothetical protein SDM1_47t00008 [Solanum demissum]
comp13428_c0_seq1	predicted protein [Populus trichocarpa]
comp13429_c0_seq1	predicted protein [Populus trichocarpa]
comp13434_c0_seq1	predicted protein [Populus trichocarpa]
comp134474_c0_seq1	uncharacterized protein LOC100258199 [Vitis vinifera]
comp13452_c0_seq1	glucosyltransferase [Nicotiana tabacum]
comp134933_c0_seq1	uncharacterized protein LOC100265879 [Vitis vinifera]
comp13496_c0_seq1	putative protein [Arabidopsis thaliana]
comp135105_c0_seq1	photosystem II protein D1 [Euonymus americanus]
comp13524_c0_seq1	hypothetical protein [Cleome spinosa]
comp135283_c0_seq1	hypothetical protein OR221_0463, partial [Microbacterium laevaniformans OR221]
comp135300_c0_seq1	uncharacterized protein LOC100794824 [Glycine max]
comp135411_c0_seq1	unnamed protein product [Vitis vinifera]
comp135449_c0_seq1	pentatricopeptide repeat-containing protein At5g16420, mitochondrial [Vitis vinifera]
comp135518_c0_seq1	suppressor-like protein [Solanum lycopersicum]
comp135533_c0_seq1	conserved hypothetical protein [Ricinus communis]
comp135534_c0_seq1	unknown [Populus trichocarpa]
comp135538_c0_seq1	Photosystem II reaction center W protein, putative [Ricinus communis]
comp135589_c0_seq1	uncharacterized protein LOC100262611 [Vitis vinifera]
comp135595_c0_seq1	unnamed protein product [Vitis vinifera]
comp135615_c0_seq1	probable polyol transporter 4 [Vitis vinifera]
comp135637_c0_seq1	CASP-like protein POPTRDRAFT_798217
comp135641_c0_seq1	Alpha glucosidase-like protein [Medicago truncatula]
comp135685_c0_seq1	uncharacterized protein LOC100262544 [Vitis vinifera]
comp13570_c0_seq1	hypothetical protein VITISV_009664 [Vitis vinifera]
comp135704_c0_seq1	auxin response factor 2 [Solanum lycopersicum]
comp135776_c0_seq1	beta-galactosidase precursor [Solanum lycopersicum]
comp13587_c0_seq1	pentatricopeptide repeat-containing protein At5g39350-like [Vitis vinifera]
comp135880_c0_seq1	predicted protein [Populus trichocarpa]
comp135884_c0_seq1	unnamed protein product [Vitis vinifera]
comp135894_c0_seq1	predicted protein [Populus trichocarpa]
comp135906_c0_seq1	wall-associated receptor kinase 2-like [Vitis vinifera]
comp136027_c0_seq1	unnamed protein product [Vitis vinifera]
comp136041_c0_seq1	cell wall-associated hydrolase [Aggregatibacter aphrophilus NJ8700]
comp13607_c0_seq1	unnamed protein product [Vitis vinifera]
comp136155_c0_seq1	polypeptide with a gag-like domain [Petunia x hybrida]
comp136175_c0_seq1	steroleosin-B [Sesamum indicum]
comp1362_c0_seq1	unnamed protein product [Vitis vinifera]
comp136252_c0_seq1	predicted protein [Populus trichocarpa]
comp13627_c0_seq1	unknown [Glycine max]
comp136288_c0_seq1	transferase, transferring glycosyl groups, putative [Ricinus communis]
comp13629_c0_seq1	probable carbohydrate esterase At4g34215-like [Glycine max]
comp136356_c0_seq1	hydrolase, hydrolyzing O-glycosyl compounds, putative [Ricinus communis]
comp13648_c0_seq1	cytochrome P450 94A1-like [Vitis vinifera]
comp136524_c0_seq1	hypothetical protein VITISV_011426 [Vitis vinifera]
comp136590_c0_seq1	pentatricopeptide repeat-containing protein At4g31850, chloroplastic [Vitis vinifera]
comp13667_c0_seq1	pentatricopeptide repeat-containing protein At2g37310-like [Vitis vinifera]
comp13675_c0_seq1	unnamed protein product [Vitis vinifera]
comp13686_c0_seq1	phytochrome B1 [Solanum lycopersicum]
comp1369_c0_seq1	NL27 [Solanum tuberosum]
comp13692_c0_seq1	putative pectinesterase 11 [Vitis vinifera]
comp136921_c0_seq1	amino acid transporter, putative [Ricinus communis]
comp136936_c0_seq1	hypothetical protein VITISV_032921 [Vitis vinifera]
comp1370_c0_seq1	predicted protein [Populus trichocarpa]
comp137144_c0_seq1	multidrug and toxin extrusion protein 1 [Vitis vinifera]
comp13733_c0_seq1	Integrase core domain containing protein [Solanum demissum]
comp13764_c0_seq1	AC069473_8 gypsy/Ty-3 retroelement polyprotein; 69905-74404 [Arabidopsis thaliana]
comp137661_c0_seq1	unnamed protein product [Vitis vinifera]
comp1377_c0_seq1	Integrase core domain containing protein [Solanum demissum]
comp13785_c0_seq1	probable beta-1,3-galactosyltransferase 16 [Vitis vinifera]
comp13788_c0_seq1	hypothetical protein SORBIDRAFT_07g025200 [Sorghum bicolor]
comp137896_c0_seq1	glutathione S-transferase U9 [Vitis vinifera]
comp138023_c0_seq1	alpha/beta-hydrolase domain-containing protein [Arabidopsis thaliana]
comp138171_c0_seq1	ATNHX3 [Arabidopsis lyrata subsp. lyrata]
comp13833_c0_seq1	integrin-linked protein kinase-like [Vitis vinifera]
comp1385_c0_seq1	type 2 proly 4-hydroxylase [Nicotiana tabacum]
comp13850_c0_seq1	Putative gag-pol polyprotein, identical [Solanum demissum]
comp13855_c0_seq1	hypothetical protein VITISV_033017 [Vitis vinifera]
comp13868_c0_seq1	unnamed protein product [Vitis vinifera]
comp138716_c0_seq1	sodium/hydrogen exchanger 7 [Vitis vinifera]
comp13872_c0_seq1	uncharacterized protein LOC100262753 isoform 1 [Vitis vinifera]
comp138771_c0_seq1	FERONIA receptor-like kinase [Medicago truncatula]
comp13878_c0_seq1	Polyprotein, putative [Solanum demissum]
comp139009_c0_seq1	unknown [Arabidopsis thaliana]
comp13901_c0_seq1	F-box family protein [Medicago truncatula]
comp13905_c0_seq1	hypothetical protein ARALYDRAFT_905987 [Arabidopsis lyrata subsp. lyrata]
comp139054_c0_seq1	cytochrome P450, putative [Ricinus communis]
comp13924_c0_seq1	reverse transcriptase-like protein [Arabidopsis thaliana]
comp13926_c0_seq1	uncharacterized protein LOC100262534 [Vitis vinifera]
comp13929_c0_seq1	hypothetical protein VITISV_022322 [Vitis vinifera]
comp139352_c0_seq1	MLO1 [Capsicum annuum]
comp13936_c0_seq1	conserved hypothetical protein [Ricinus communis]
comp13939_c0_seq1	transcription factor, putative [Ricinus communis]
comp1395_c0_seq1	polypepetide with reverse transcriptase and RNaseH domains [Petunia x hybrida]
comp139537_c0_seq1	UPF0176 protein pc0378-like [Vitis vinifera]
comp139576_c0_seq1	predicted protein [Populus trichocarpa]
comp1396_c0_seq1	DNAJ heat shock N-terminal domain-containing protein [Arabidopsis lyrata subsp. lyrata]
comp13961_c0_seq1	hypothetical protein SELMODRAFT_163520 [Selaginella moellendorffii]
comp139611_c0_seq1	uncharacterized protein LOC100305571 [Glycine max]
comp139635_c0_seq1	Phospholipase D alpha [Medicago truncatula]
comp1397_c0_seq1	Putative gag-pol polyprotein, identical [Solanum demissum]
comp139778_c0_seq1	hypothetical protein VITISV_000215 [Vitis vinifera]
comp139791_c0_seq1	conserved hypothetical protein [Ricinus communis]
comp13986_c0_seq1	integrase [Populus trichocarpa]
comp13992_c0_seq1	polypepetide with reverse transcriptase and RNaseH domains [Petunia x hybrida]
comp13994_c0_seq1	subtilisin-like serine protease [Carica papaya]
comp140040_c0_seq1	Nodulation signaling pathway 2 protein, putative [Ricinus communis]
comp14010_c0_seq1	1-phosphatidylinositol-3-phosphate 5-kinase-like [Glycine max]
comp140213_c0_seq1	subtilisin-like protease [Vitis vinifera]
comp14061_c0_seq1	unnamed protein product [Vitis vinifera]
comp14067_c0_seq1	Putative polyprotein, identical [Solanum demissum]
comp140995_c0_seq1	predicted protein [Populus trichocarpa]
comp14102_c0_seq1	glutaredoxin-like protein NrdH [Lactobacillus plantarum JDM1]
comp141126_c0_seq1	uncharacterized protein LOC100268141 isoform 1 [Vitis vinifera]
comp14113_c0_seq1	hypothetical protein VITISV_035274 [Vitis vinifera]
comp14120_c0_seq1	hypothetical protein OsJ_27834 [Oryza sativa Japonica Group]
comp14125_c0_seq1	hypothetical protein VITISV_037527 [Vitis vinifera]
comp141306_c0_seq1	uncharacterized protein LOC100811508 [Glycine max]
comp141540_c0_seq1	flavin monooxygenase-like protein [Solanum lycopersicum]
comp141634_c0_seq1	nef attachable protein [Aster yellows phytoplasma]
comp14166_c0_seq1	pleckstrin homology domain-containing family A member 8-like [Vitis vinifera]
comp14170_c0_seq1	uncharacterized protein LOC100265529 [Vitis vinifera]
comp141703_c0_seq1	hypothetical protein SORBIDRAFT_07g008840 [Sorghum bicolor]
comp1418_c0_seq1	N-like protein [Nicotiana tabacum]
comp14180_c0_seq1	Os07g0510800 [Oryza sativa Japonica Group]
comp14190_c0_seq1	unnamed protein product [Vitis vinifera]
comp141952_c0_seq1	unnamed protein product [Vitis vinifera]
comp14201_c0_seq1	Integrase core domain containing protein [Solanum demissum]
comp142113_c0_seq1	GDSL-motif lipase/hydrolase family protein [Arabidopsis lyrata subsp. lyrata]
comp142203_c0_seq1	unnamed protein product [Vitis vinifera]
comp142567_c0_seq1	mitochondrial import receptor-like protein [Nicotiana tabacum]
comp142731_c0_seq1	LOW QUALITY PROTEIN: ankyrin repeat-containing protein At2g01680-like [Vitis vinifera]
comp14280_c0_seq1	hypothetical protein [Nicotiana tabacum]
comp14292_c0_seq1	unnamed protein product [Vitis vinifera]
comp14313_c0_seq1	predicted protein [Populus trichocarpa]
comp14317_c0_seq1	hypothetical protein VITISV_042515 [Vitis vinifera]
comp143206_c0_seq1	predicted protein [Populus trichocarpa]
comp14327_c0_seq1	ABC transporter [Gossypium hirsutum]
comp143436_c0_seq1	psbF gene product (chloroplast) [Dunaliella salina]
comp14366_c0_seq1	kinase, putative [Ricinus communis]
comp14375_c0_seq1	hypothetical protein VITISV_039779 [Vitis vinifera]
comp14382_c0_seq1	hypothetical protein VITISV_015758 [Vitis vinifera]
comp14386_c0_seq1	Putative retrotransposon protein, identical [Solanum demissum]
comp143883_c0_seq1	hypothetical protein ARALYDRAFT_895556 [Arabidopsis lyrata subsp. lyrata]
comp143964_c0_seq1	hypothetical protein VITISV_006741 [Vitis vinifera]
comp144006_c0_seq1	protein Brevis radix-like 4-like [Vitis vinifera]
comp144030_c0_seq1	chaperone protein ClpB1-like [Vitis vinifera]
comp144084_c0_seq1	uncharacterized protein LOC100245824 [Vitis vinifera]
comp144151_c0_seq1	casparian strip membrane protein VIT_14s0108g01050 [Vitis vinifera]
comp14436_c0_seq1	cytochrome P450 [Populus trichocarpa]
comp144364_c0_seq1	conserved hypothetical protein [Ricinus communis]
comp144389_c0_seq1	unnamed protein product [Vitis vinifera]
comp14446_c0_seq1	predicted protein [Populus trichocarpa]
comp144474_c0_seq1	rubisco activase precursor [Nicotiana tabacum]
comp144561_c0_seq1	hypothetical protein [Plasmodium yoelii yoelii 17XNL]
comp144574_c0_seq1	uncharacterized protein LOC100254835 [Vitis vinifera]
comp1447_c0_seq1	predicted protein [Populus trichocarpa]
comp14475_c0_seq1	predicted protein [Populus trichocarpa]
comp14477_c0_seq1	SBT4B protein [Solanum lycopersicum]
comp144815_c0_seq1	4-Coumarate:CoA ligase [Populus trichocarpa]
comp144821_c0_seq1	unnamed protein product [Vitis vinifera]
comp144843_c0_seq1	predicted protein [Populus trichocarpa]
comp144866_c0_seq1	xylosyltransferase 1 [Vitis vinifera]
comp144912_c0_seq1	FtsZ-like protein [Nicotiana tabacum]
comp14492_c0_seq1	precursor of carboxylase h-protein 4, glycine decarboxylase complex [Populus trichocarpa]
comp144988_c0_seq1	hypothetical protein VITISV_035983 [Vitis vinifera]
comp14510_c0_seq1	hypothetical protein SDM1_29t00005 [Solanum demissum]
comp145168_c0_seq1	endo-xyloglucan transferase [Nicotiana tabacum]
comp14528_c0_seq1	Sister chromatid cohesion protein PDS5-like protein [Medicago truncatula]
comp145327_c0_seq1	hypothetical protein SELMODRAFT_64135 [Selaginella moellendorffii]
comp145354_c0_seq1	RNase H family protein [Solanum demissum]
comp145384_c0_seq1	putative nuclease HARBI1-like [Vitis vinifera]
comp145435_c0_seq1	RRP6-like protein 3 [Arabidopsis thaliana]
comp145743_c0_seq1	putative RNA-directed DNA polymerase (Reverse transcriptase) [Malus x domestica]
comp14581_c0_seq1	EDNR2GH3 protein [Solanum x edinense]
comp14591_c0_seq1	pentatricopeptide repeat-containing protein At1g03100, mitochondrial-like [Vitis vinifera]
comp145916_c0_seq1	predicted protein [Populus trichocarpa]
comp145965_c0_seq1	lactosylceramide 4-alpha-galactosyltransferase, putative [Ricinus communis]
comp145968_c0_seq1	putative recA protein [Solanum lycopersicum]
comp146005_c0_seq1	unnamed protein product [Vitis vinifera]
comp146042_c0_seq1	uncharacterized protein LOC100258583 [Vitis vinifera]
comp14638_c0_seq1	hypothetical protein VITISV_018870 [Vitis vinifera]
comp146499_c0_seq1	UDP-glucose 4-epimerase [Solanum tuberosum]
comp14657_c0_seq1	lectin-like receptor kinase 7;3 [Medicago truncatula]
comp146598_c0_seq1	Nudix hydrolase [Medicago truncatula]
comp146798_c0_seq1	unnamed protein product [Vitis vinifera]
comp14680_c0_seq1	ATP synthase beta-subunit [Chlamydomonas kuwadae]
comp14686_c0_seq1	Kinase-like protein [Medicago truncatula]
comp146917_c0_seq1	orf147a [Beta vulgaris subsp. vulgaris]
comp14693_c0_seq1	predicted protein [Populus trichocarpa]
comp14693_c1_seq1	uncharacterized protein LOC100260782 [Vitis vinifera]
comp146935_c0_seq1	predicted protein [Populus trichocarpa]
comp146938_c0_seq1	predicted protein [Populus trichocarpa]
comp14696_c0_seq1	conserved hypothetical protein [Ricinus communis]
comp146966_c0_seq1	unnamed protein product [Vitis vinifera]
comp14741_c0_seq1	oligopeptide transporter 7-like [Glycine max]
comp147606_c0_seq1	uncharacterized protein LOC100810725 [Glycine max]
comp147611_c0_seq1	CBS domain-containing protein CBSX1, chloroplastic-like [Vitis vinifera]
comp14778_c0_seq1	predicted protein [Populus trichocarpa]
comp14778_c1_seq1	uncharacterized protein LOC100266895 [Vitis vinifera]
comp14785_c0_seq1	Integrase core domain containing protein [Solanum demissum]
comp147876_c0_seq1	unknown [Solanum tuberosum]
comp14815_c0_seq1	AC021666_4 hypothetical protein, 5' partial; 93859-91015 [Arabidopsis thaliana]
comp14835_c1_seq1	Xaa-Pro aminopeptidase 1 [Solanum lycopersicum]
comp14860_c0_seq1	oligopeptide transporter OPT family [Populus trichocarpa]
comp14860_c1_seq1	Oligopeptide transporter, putative [Ricinus communis]
comp148612_c0_seq1	unnamed protein product [Vitis vinifera]
comp148718_c0_seq1	predicted protein [Populus trichocarpa]
comp148727_c0_seq1	hypothetical protein [Arabidopsis thaliana]
comp148754_c0_seq1	epoxide hydrolase 2-like [Glycine max]
comp14876_c0_seq1	hypothetical protein SORBIDRAFT_06g032900 [Sorghum bicolor]
comp1488_c0_seq1	hypothetical protein OsI_23068 [Oryza sativa Indica Group]
comp148850_c0_seq1	fasciclin-like arabinogalactan protein 21-like [Vitis vinifera]
comp148861_c0_seq1	unnamed protein product [Vitis vinifera]
comp14888_c1_seq1	Transposase-related protein, putative [Solanum bulbocastanum]
comp148881_c0_seq1	Pathogenesis-related protein [Medicago truncatula]
comp148901_c0_seq1	ubiquitin-protein ligase, putative [Ricinus communis]
comp148920_c0_seq1	receptor-like kinase [Nicotiana glutinosa]
comp148924_c0_seq1	mscS family protein, putative [Medicago truncatula]
comp14896_c0_seq1	unnamed protein product [Vitis vinifera]
comp148968_c0_seq1	n6-DNA-methyltransferase, putative [Ricinus communis]
comp14903_c0_seq1	Integrase core domain containing protein [Solanum demissum]
comp149150_c0_seq1	pentatricopeptide repeat-containing protein At2g22410, mitochondrial-like [Vitis vinifera]
comp149160_c0_seq1	universal stress protein family protein [Arabidopsis lyrata subsp. lyrata]
comp149163_c0_seq1	DNA cytosine 5-methyltransferase-like [Solanum lycopersicum]
comp1492_c0_seq1	unnamed protein product [Vitis vinifera]
comp14921_c0_seq1	cytochrome P450 CYP94C20 [Zea mays]
comp14930_c0_seq1	hypothetical protein VITISV_031191 [Vitis vinifera]
comp14934_c0_seq1	unnamed protein product [Vitis vinifera]
comp149357_c0_seq1	ornithine carbamoyltransferase, chloroplastic [Vitis vinifera]
comp149366_c0_seq1	unnamed protein product [Vitis vinifera]
comp149377_c0_seq1	lipid binding protein, putative [Ricinus communis]
comp14946_c0_seq1	polypeptide with a gag-like domain [Petunia x hybrida]
comp149507_c0_seq1	F-box only protein 13-like [Vitis vinifera]
comp149517_c0_seq1	uncharacterized protein LOC100803756 [Glycine max]
comp149735_c0_seq1	fertilization-related kinase 2 [Solanum chacoense]
comp149773_c0_seq1	rhamnogalacturonate lyase-like [Glycine max]
comp14994_c0_seq1	predicted protein [Populus trichocarpa]
comp149951_c0_seq1	xyloglucan endotransglucosylase-hydrolase XTH9 precursor [Solanum lycopersicum]
comp149981_c0_seq1	uncharacterized protein At1g08160-like [Glycine max]
comp15002_c0_seq1	uncharacterized protein LOC100251089 [Vitis vinifera]
comp150027_c0_seq1	unknown [Capsicum frutescens]
comp150044_c0_seq1	predicted protein [Populus trichocarpa]
comp150057_c0_seq1	peptide N-glycanase precursor [Solanum lycopersicum]
comp15013_c0_seq1	G-type lectin S-receptor-like serine/threonine-protein kinase At4g2
comp15018_c1_seq1	unnamed protein product [Vitis vinifera]
comp150305_c0_seq1	putative E3 ubiquitin-protein ligase RF298-like [Vitis vinifera]
comp150328_c0_seq1	lysine-specific histone demethylase 1 homolog 2-like [Vitis vinifera]
comp150418_c0_seq1	uncharacterized protein LOC100241933 [Vitis vinifera]
comp15056_c0_seq1	lipid-A-disaccharide synthase-like [Vitis vinifera]
comp150622_c0_seq1	UPF0326 protein At4g17486-like [Vitis vinifera]
comp15066_c0_seq1	multicatalytic endopeptidase complex alpha chain [Arabidopsis thaliana]
comp150850_c0_seq1	predicted protein [Populus trichocarpa]
comp15086_c0_seq1	protein SPA1-RELATED 2-like, partial [Vitis vinifera]
comp151_c0_seq1	ANANTHA [Capsicum annuum]
comp151065_c0_seq1	8-hydroxyquercetin 8-O-methyltransferase [Vitis vinifera]
comp15116_c0_seq1	uncharacterized protein LOC100254568 [Vitis vinifera]
comp151275_c0_seq1	retrovirus-related like polyprotein [Arabidopsis thaliana]
comp15131_c0_seq1	hypothetical protein VITISV_011015 [Vitis vinifera]
comp15145_c0_seq1	NB-ARC domain containing protein [Solanum demissum]
comp15153_c0_seq1	unnamed protein product [Vitis vinifera]
comp15153_c1_seq1	predicted protein [Populus trichocarpa]
comp15164_c0_seq1	predicted protein [Populus trichocarpa]
comp151669_c0_seq1	101 kDa heat shock protein [Nicotiana tabacum]
comp151681_c0_seq1	uncharacterized protein LOC100259525 [Vitis vinifera]
comp15196_c0_seq1	hypothetical protein VITISV_022866 [Vitis vinifera]
comp152098_c0_seq1	ABA aldehyde oxidase [Solanum lycopersicum]
comp152127_c0_seq1	uncharacterized protein LOC100241507 [Vitis vinifera]
comp152273_c0_seq1	wound-induced protein CBP1 precursor [Capsicum annuum]
comp15246_c0_seq1	hypothetical protein VITISV_009996 [Vitis vinifera]
comp152467_c0_seq1	glutathione s-transferase, putative [Ricinus communis]
comp15257_c0_seq1	unnamed protein product [Vitis vinifera]
comp15263_c0_seq1	predicted protein [Populus trichocarpa]
comp15265_c0_seq1	hypothetical protein POPTRDRAFT_1076074 [Populus trichocarpa]
comp15278_c0_seq1	hypothetical protein OsI_38235 [Oryza sativa Indica Group]
comp15319_c0_seq1	unknown [Solanum phureja x Solanum stenotomum]
comp153258_c0_seq1	hypothetical protein VITISV_042793 [Vitis vinifera]
comp15327_c0_seq1	catalytic, putative [Ricinus communis]
comp153300_c0_seq1	unnamed protein product [Nicotiana tabacum]
comp153301_c0_seq1	Polyprotein, 3'-partial, putative [Solanum demissum]
comp153737_c0_seq1	cytokinin riboside 5'-monophosphate phosphoribohydrolase LOG7 [Vitis vinifera]
comp15377_c0_seq1	predicted protein [Populus trichocarpa]
comp15387_c0_seq1	unnamed protein product [Vitis vinifera]
comp15389_c0_seq1	hypothetical protein MTR_4g014190 [Medicago truncatula]
comp15412_c0_seq1	cytochrome oxidase subunits 1 and 2 polyprotein [Phaeosphaeria nodorum SN15]
comp15420_c0_seq1	Putative polyprotein, identical [Solanum tuberosum]
comp154258_c0_seq1	U-box domain-containing protein 15-like [Glycine max]
comp154263_c0_seq1	glycylpeptide N-tetradecanoyltransferase 1-like [Glycine max]
comp15430_c0_seq1	hypothetical protein SDM1_46t00006 [Solanum demissum]
comp154304_c0_seq1	putative polyprotein (retrotrasposon protein) [Malus x domestica]
comp154321_c0_seq1	conserved hypothetical protein [Ricinus communis]
comp15439_c0_seq1	pentatricopeptide repeat-containing protein At3g49170, chloroplastic-like [Vitis vinifera]
comp154403_c0_seq1	OSJNBa0032F06.19 [Oryza sativa Japonica Group]
comp154443_c0_seq1	subtilisin-like endoprotease precursor [Solanum lycopersicum]
comp154465_c0_seq1	serine acetyltransferase 1 [Nicotiana tabacum]
comp154642_c0_seq1	lysine/histidine transporter [Populus trichocarpa]
comp15466_c0_seq1	integral membrane protein [Lactobacillus pentosus IG1]
comp154670_c0_seq1	putative tau class glutathione transferase GSTU53 [Populus trichocarpa]
comp154699_c0_seq1	K(+) efflux antiporter 4-like [Vitis vinifera]
comp154808_c0_seq1	transcriptional activator Myb-like [Vitis vinifera]
comp154859_c0_seq1	alpha-glucosidase yihQ [Vitis vinifera]
comp15495_c0_seq1	multidrug resistance-associated protein 1, 3 (mrp1, 3), abc-transoprter, putative [Ricinus communis] gb
comp15501_c1_seq1	hypothetical protein VITISV_023905 [Vitis vinifera]
comp15506_c0_seq1	Putative retrotransposon protein, identical [Solanum demissum]
comp155065_c0_seq1	unnamed protein product [Vitis vinifera]
comp15509_c0_seq1	PDR-like ABC transporter [Nicotiana tabacum]
comp15513_c0_seq1	Dimethyladenosine transferase-like protein [Medicago truncatula]
comp15517_c0_seq1	multidrug resistance protein ABC transporter family [Populus trichocarpa]
comp155175_c0_seq1	predicted protein [Populus trichocarpa]
comp15523_c0_seq1	probable WRKY transcription factor 13 [Vitis vinifera]
comp155248_c0_seq1	polygalacturonase At1g48100-like [Glycine max]
comp15529_c0_seq1	putative protein [Arabidopsis thaliana]
comp1553_c0_seq1	geraniol 10-hydroxylase [Picrorhiza kurrooa]
comp15537_c0_seq1	cysteine-rich repeat secretory protein 3 [Vitis vinifera]
comp155383_c0_seq1	Disease resistance protein RPP13, putative [Ricinus communis]
comp155392_c0_seq1	nitrate transporter, putative [Ricinus communis]
comp15540_c0_seq1	putative retroelement pol polyprotein [Arabidopsis thaliana]
comp155409_c0_seq1	unnamed protein product [Vitis vinifera]
comp155411_c0_seq1	A Chain A, Structure Of Arabidopsis Atserpin1. Native Stressed Conforma
comp155445_c0_seq1	F-box protein interaction domain containing protein [Solanum demissum]
comp15547_c0_seq1	predicted protein [Populus trichocarpa]
comp155501_c0_seq1	putative xylanase Xyn2 [Nicotiana tabacum]
comp155548_c0_seq1	putative cinnamyl alcohol dehydrogenase [Camellia sinensis]
comp155567_c0_seq1	RING-H2 finger protein ATL65-like [Vitis vinifera]
comp155693_c0_seq1	'chromo' domain containing protein [Solanum demissum]
comp155765_c0_seq1	predicted protein [Populus trichocarpa]
comp155783_c0_seq1	conserved hypothetical protein [Ricinus communis]
comp155838_c0_seq1	RNase H family protein [Solanum demissum]
comp155866_c0_seq1	putative luminal binding protein 7B4, partial [Tetragonia tetragonioides]
comp15588_c0_seq1	sacsin-like [Glycine max]
comp155957_c0_seq1	receptor-like serine/threonine-protein kinase ALE2 [Vitis vinifera]
comp156056_c0_seq1	uncharacterized protein LOC100852537 [Vitis vinifera]
comp156085_c0_seq1	kinesin-like protein NACK1 [Nicotiana tabacum]
comp156138_c0_seq1	always early, putative [Ricinus communis]
comp15614_c0_seq1	Gag-pol polyprotein, putative [Solanum tuberosum]
comp15638_c0_seq1	fanconi-associated nuclease 1 homolog [Vitis vinifera]
comp1565_c0_seq1	predicted protein [Populus trichocarpa]
comp156507_c0_seq1	LOB domain-containing protein 1-like [Glycine max]
comp156665_c0_seq1	reticuline oxidase-like protein-like [Glycine max]
comp15667_c0_seq1	bifunctional aminoacyl-tRNA synthetase [Vitis vinifera]
comp15667_c1_seq1	prolyl-tRNA synthetase [Raphanus sativus]
comp15684_c0_seq1	uncharacterized protein LOC100266157 [Vitis vinifera]
comp15684_c1_seq1	conserved hypothetical protein [Ricinus communis]
comp156843_c0_seq1	protein LURP-one-related 17 [Vitis vinifera]
comp156900_c0_seq1	predicted protein [Populus trichocarpa]
comp156952_c0_seq1	uncharacterized protein LOC100779084 [Glycine max]
comp156962_c0_seq1	uncharacterized protein LOC100852909 [Vitis vinifera]
comp15701_c0_seq1	unnamed protein product [Vitis vinifera]
comp15706_c0_seq1	tonoplast intrinsic protein, putative [Ricinus communis]
comp157197_c0_seq1	uncharacterized protein LOC100243829 [Vitis vinifera]
comp15726_c0_seq1	retrotransposon protein, putative, unclassified [Oryza sativa Japonica Group]
comp15740_c0_seq1	2-aminoethanethiol dioxygenase-like isoform 1 [Glycine max]
comp15749_c0_seq1	predicted protein [Populus trichocarpa]
comp157509_c0_seq1	acyltransferase, putative [Ricinus communis]
comp157582_c0_seq1	NADH dehydrogenase subunit 6 [Echinococcus granulosus]
comp158_c0_seq1	uncharacterized protein LOC100264016 [Vitis vinifera]
comp15818_c0_seq1	Serine/threonine protein kinase [Medicago truncatula]
comp158235_c0_seq1	Hypothetical Protein APO_2581 [Acetobacter pomorum DM001]
comp15826_c0_seq1	probable purine permease 4-like [Vitis vinifera]
comp15826_c1_seq1	purine transporter, putative [Ricinus communis]
comp158437_c0_seq1	predicted protein [Populus trichocarpa]
comp15859_c0_seq1	probable sulfate transporter 3.4-like [Glycine max]
comp1586_c0_seq1	NAC domain protein, IPR003441 [Populus trichocarpa]
comp158615_c0_seq1	FtsH protease-like [Solanum lycopersicum]
comp158669_c0_seq1	aquaporin NIP1-2 [Vitis vinifera]
comp158712_c0_seq1	uncharacterized protein LOC100256959 [Vitis vinifera]
comp158774_c0_seq1	predicted protein [Populus trichocarpa]
comp158840_c0_seq1	unnamed protein product [Vitis vinifera]
comp1591_c0_seq1	probable inactive receptor kinase At5g10020-like [Glycine max]
comp159156_c0_seq1	uncharacterized amino acid permease YfnA [Vitis vinifera]
comp15917_c0_seq1	TdcA1-ORF2 [Daucus carota]
comp15935_c0_seq1	ribosomal protein L5 [Chlamydomonas moewusii]
comp159462_c0_seq1	CaCBF1B [Capsicum annuum]
comp159509_c0_seq1	zinc-metallopeptidase, peroxisomal-like [Glycine max]
comp15966_c0_seq1	thaumatin-like protein-like [Vitis vinifera]
comp15986_c0_seq1	unnamed protein product [Vitis vinifera]
comp15989_c0_seq1	hypothetical protein VITISV_013228 [Vitis vinifera]
comp159947_c0_seq1	Macrophage migration inhibitory factor-like protein [Medicago truncatula]
comp16033_c0_seq1	wood-associated NAC domain transcription factor 6B [Populus trichocarpa]
comp16051_c0_seq1	180k replication protein [Tomato mosaic virus]
comp16059_c0_seq1	pentatricopeptide repeat-containing protein At1g05670, mitochondria
comp160617_c0_seq1	hypothetical protein [Beta vulgaris subsp. vulgaris]
comp16067_c0_seq1	cytochrome P450, putative [Ricinus communis]
comp160675_c0_seq1	Lyk11 [Nicotiana benthamiana]
comp160676_c0_seq1	unnamed protein product [Vitis vinifera]
comp160694_c0_seq1	3-hydroxy-3-methylglutaryl coenzyme A synthase [Solanum lycopersicum]
comp160698_c0_seq1	S-locus F-box-like protein a [Petunia integrifolia subsp. inflata]
comp160812_c0_seq1	unnamed protein product [Vitis vinifera]
comp160838_c0_seq1	NAC domain-containing protein 43-like [Vitis vinifera]
comp160850_c0_seq1	Zinc finger containing preotein, putative [Solanum demissum]
comp160883_c0_seq1	predicted protein [Populus trichocarpa]
comp160891_c0_seq1	conserved hypothetical protein [Ricinus communis]
comp160911_c0_seq1	hypothetical protein VITISV_019567 [Vitis vinifera]
comp160917_c0_seq1	hypothetical protein ARALYDRAFT_493365 [Arabidopsis lyrata subsp. lyrata]
comp160974_c0_seq1	predicted protein [Populus trichocarpa]
comp160976_c0_seq1	cytochrome P450-dependent fatty acid hydroxylase [Nicotiana tabacum]
comp16103_c0_seq1	kinesin-like protein NACK1 [Nicotiana tabacum]
comp161107_c0_seq1	purple acid phosphatase [Nicotiana tabacum]
comp161111_c0_seq1	phytoene synthase 1 [Capsicum annuum]
comp161147_c0_seq1	hypothetical protein VITISV_008655 [Vitis vinifera]
comp161219_c0_seq1	MADS-box protein 15 [Petunia x hybrida]
comp16139_c0_seq1	conserved hypothetical protein [Ricinus communis]
comp161424_c0_seq1	glycosyltransferase [Panax notoginseng]
comp161439_c0_seq1	serine-threonine protein kinase, plant-type, putative [Ricinus communis]
comp161467_c0_seq1	protein fat-free homolog [Vitis vinifera]
comp161480_c0_seq1	deoxyribodipyrimidine photo-lyase-like [Vitis vinifera]
comp161484_c0_seq1	conserved hypothetical protein [Ricinus communis]
comp16149_c0_seq1	hypothetical protein [Lotus japonicus]
comp161539_c0_seq1	Potassium channel SKOR, putative [Ricinus communis]
comp161573_c0_seq1	U-box domain-containing protein 35-like [Vitis vinifera]
comp161654_c0_seq1	uncharacterized protein LOC100266248 [Vitis vinifera]
comp161657_c0_seq1	conserved hypothetical protein [Ricinus communis]
comp16174_c0_seq1	hypothetical protein SORBIDRAFT_08g007560 [Sorghum bicolor]
comp161772_c0_seq1	thylakoid-bound ascorbate peroxidase 6 [Solanum lycopersicum]
comp16180_c0_seq1	phospholipase D p1-like [Vitis vinifera]
comp161801_c0_seq1	AT-rich interactive domain-containing protein 2 [Vitis vinifera]
comp161809_c0_seq1	hypothetical protein VITISV_038837 [Vitis vinifera]
comp162079_c0_seq1	purple acid phosphatase [Nicotiana tabacum]
comp16223_c0_seq1	predicted protein [Populus trichocarpa]
comp16227_c0_seq1	AC011808_5 Putative retroelement polyprotein [Arabidopsis thaliana]
comp162284_c0_seq1	coatomer subunit alpha-1 [Vitis vinifera]
comp162296_c0_seq1	hypothetical protein ARALYDRAFT_490635 [Arabidopsis lyrata subsp. lyrata]
comp162364_c0_seq1	hypothetical protein SDM1_4t00019 [Solanum demissum]
comp162383_c0_seq1	polypepetide with reverse transcriptase and RNaseH domains [Petunia x hybrida]
comp162467_c0_seq1	predicted protein [Populus trichocarpa]
comp16253_c0_seq1	glutamate receptor 2.7-like [Vitis vinifera]
comp162672_c0_seq1	mitochondrial succinate dehydrogenase iron sulfur subunit [Solanum lycopersicum]
comp16272_c0_seq1	hypothetical protein SDM1_47t00008 [Solanum demissum]
comp16275_c0_seq1	polypeptide with a gag-like domain [Petunia x hybrida]
comp16280_c0_seq1	hypothetical protein VITISV_037543 [Vitis vinifera]
comp162877_c0_seq1	heme oxygenase 2 [Solanum lycopersicum]
comp16293_c0_seq1	transposase [Zea mays]
comp163126_c0_seq1	protein disulfide-isomerase [Vitis vinifera]
comp163279_c0_seq1	Ubiquitin carboxyl-terminal hydrolase family protein [Medicago truncatula]
comp16333_c0_seq1	predicted protein [Populus trichocarpa]
comp163339_c0_seq1	hypothetical protein ARALYDRAFT_494586 [Arabidopsis lyrata subsp. lyrata]
comp163467_c0_seq1	uncharacterized protein LOC100261513 [Vitis vinifera]
comp1635_c1_seq1	Os02g0480100 [Oryza sativa Japonica Group]
comp16373_c0_seq1	rpi-vnt1-like protein [Solanum okadae]
comp16391_c0_seq1	phototropin-2 [Solanum lycopersicum]
comp16393_c0_seq1	unknown [Solanum lycopersicum]
comp16399_c0_seq1	transducin family protein [Arabidopsis lyrata subsp. lyrata]
comp164053_c0_seq1	UDP-glucosyltransferase, putative [Ricinus communis]
comp1641_c0_seq1	Leucine-rich repeat receptor protein kinase EXS [Medicago truncatula]
comp16415_c0_seq1	unnamed protein product [Vitis vinifera]
comp1643_c0_seq1	conserved hypothetical protein [Ricinus communis]
comp16439_c0_seq1	putative pre-mRNA-splicing factor ATP-dependent RNA helicase DHX16-like [Vitis vinifera]
comp16466_c1_seq1	G-type lectin S-receptor-like serine/threonine-protein kinase SD2-5-like [Vitis vinifera]
comp1647_c0_seq1	gibberellin 20-oxidase 4 [Solanum lycopersicum]
comp16476_c0_seq1	Multidrug Resistance associated Protein 1 [Catharanthus roseus]
comp16492_c0_seq1	conserved hypothetical protein [Ricinus communis]
comp16509_c0_seq1	predicted protein [Populus trichocarpa]
comp1651_c0_seq1	uncharacterized protein LOC100818830 [Glycine max]
comp16513_c0_seq1	tapetum-specific zinc finger protein 1 [Petunia x hybrida]
comp16515_c0_seq1	pentatricopeptide repeat-containing protein At5g14080-like [Glycine
comp16536_c0_seq1	hypothetical protein VITISV_042324 [Vitis vinifera]
comp165491_c0_seq1	phosphatidylinositol 4-kinase alpha-like isoform 1 [Vitis vinifera]
comp1655_c0_seq1	Condensin complex subunit [Medicago truncatula]
comp16573_c0_seq1	hypothetical protein [Beta vulgaris subsp. vulgaris]
comp165736_c0_seq1	unnamed protein product [Nicotiana tabacum]
comp16575_c0_seq1	hypothetical protein SDM1_28t00022 [Solanum demissum]
comp1658_c0_seq1	Putative retrotransposon protein, identical [Solanum demissum]
comp16609_c0_seq1	leucine-rich repeat protein SHOC-2-like [Brachypodium distachyon]
comp16609_c1_seq1	leucine-rich repeat-containing protein, putative [Ricinus communis]
comp16634_c0_seq1	Gag-pol protein, putative [Solanum demissum]
comp16637_c0_seq1	hypothetical protein VITISV_031210 [Vitis vinifera]
comp166582_c0_seq1	uncharacterized protein LOC100260605 [Vitis vinifera]
comp16660_c1_seq1	PNCBP [Solanum tuberosum]
comp16680_c0_seq1	predicted protein [Populus trichocarpa]
comp16680_c1_seq1	serine/threonine-protein kinase KIPK-like [Vitis vinifera]
comp16681_c0_seq1	putative spermidine hydroxycinnamoyl transferase [Nicotiana attenuata]
comp1669_c0_seq1	S-locus lectin protein kinase-like protein [Arabidopsis thaliana]
comp16693_c0_seq1	uncharacterized protein LOC100265673 [Vitis vinifera]
comp16693_c1_seq1	unnamed protein product [Vitis vinifera]
comp16698_c0_seq1	unnamed protein product [Vitis vinifera]
comp16701_c0_seq1	LOW QUALITY PROTEIN: midasin-like [Brachypodium distachyon]
comp167191_c0_seq1	formyltetrahydrofolate deformylase-like [Vitis vinifera]
comp1672_c0_seq1	predicted protein [Populus trichocarpa]
comp1672_c1_seq1	nuclear receptor binding set domain containing protein 1, nsd, putative [Ricinus communis]
comp16720_c0_seq1	Putative gag-pol polyprotein, identical [Solanum demissum]
comp16726_c0_seq1	uncharacterized protein LOC100782361 [Glycine max]
comp16726_c1_seq1	uncharacterized protein LOC100252003 [Vitis vinifera]
comp167630_c0_seq1	uncharacterized protein LOC100791129 [Glycine max]
comp167652_c0_seq1	conserved hypothetical protein [Ricinus communis]
comp16766_c0_seq1	hypothetical protein [Nicotiana benthamiana]
comp167682_c0_seq1	gag-pol polyprotein [Vitis vinifera]
comp16769_c0_seq1	pentatricopeptide repeat-containing protein At3g12770-like [Vitis vinifera]
comp167698_c0_seq1	oxygen-evolving enhancer protein 3-1, chloroplastic [Vitis vinifera]
comp1677_c0_seq1	translation elongation factor, putative [Ricinus communis]
comp167701_c0_seq1	uncharacterized protein LOC100263434 [Vitis vinifera]
comp167738_c0_seq1	conserved hypothetical protein [Ricinus communis]
comp167821_c0_seq1	pentatricopeptide repeat-containing protein At5g15300-like [Vitis vinifera]
comp167931_c0_seq1	uncharacterized protein LOC100254978 [Vitis vinifera]
comp16794_c0_seq1	reverse transcriptase [Fagus sylvatica]
comp167996_c0_seq1	hypothetical protein [Beta vulgaris subsp. vulgaris]
comp168026_c0_seq1	conserved hypothetical protein [Ricinus communis]
comp168035_c0_seq1	zeatin O-glucosyltransferase-like [Vitis vinifera]
comp168069_c0_seq1	predicted protein [Populus trichocarpa]
comp168120_c0_seq1	serpin-ZX-like [Glycine max]
comp168135_c0_seq1	predicted protein [Populus trichocarpa]
comp168147_c0_seq1	UDP-glucosyltransferase, putative [Ricinus communis]
comp168177_c0_seq1	pentatricopeptide repeat-containing protein At1g31920 [Vitis vinifera]
comp168186_c0_seq1	polyprotein [Solanum lycopersicum]
comp168264_c0_seq1	predicted protein [Populus trichocarpa]
comp168335_c0_seq1	flavonoid biosynthesis oxidoreductase protein [Solanum lycopersicum]
comp168348_c0_seq1	unnamed protein product [Vitis vinifera]
comp168383_c0_seq1	OSJNBa0065J03.7 [Oryza sativa Japonica Group]
comp168464_c0_seq1	1 hypothetical protein, similar to flavin-containing monooxygenases [Oryza sativa]
comp16847_c0_seq1	flavonoid 3-glucosyl transferase [Solanum tuberosum]
comp168482_c0_seq1	predicted protein [Populus trichocarpa]
comp168505_c0_seq1	hypothetical protein LYC_68t000001 [Solanum lycopersicum]
comp168578_c0_seq1	conserved hypothetical protein [Ricinus communis]
comp168586_c0_seq1	flavone synthase II [Gentiana triflora]
comp168592_c0_seq1	unnamed protein product [Vitis vinifera]
comp16861_c0_seq1	multidrug resistance-associated protein 1, 3 (mrp1, 3), abc-transoprter, putative [Ricinus communis] gb
comp168628_c0_seq1	uncharacterized protein LOC100233041 isoform 1 [Vitis vinifera]
comp168639_c0_seq1	pentatricopeptide repeat-containing protein At2g29760, chloroplastic-like [Vitis vinifera]
comp168881_c0_seq1	putative WRKY transcription factor [Capsicum frutescens]
comp16894_c0_seq1	transferrin 1 precursor [Apis mellifera]
comp16894_c1_seq1	transferrin 1 precursor [Apis mellifera]
comp16899_c0_seq1	ribonuclease E [Solanum lycopersicum]
comp169006_c0_seq1	hypothetical protein VITISV_042488 [Vitis vinifera]
comp169046_c0_seq1	nucleobase ascorbate transporter [Populus trichocarpa]
comp169068_c0_seq1	unnamed protein product [Vitis vinifera]
comp169075_c0_seq1	putative polyprotein [Solanum lycopersicum]
comp16909_c0_seq1	hypothetical protein VITISV_022712 [Vitis vinifera]
comp169130_c0_seq1	pentatricopeptide repeat-containing protein At2g45350, chloroplastic-like [Vitis vinifera]
comp169142_c0_seq1	cytochrome c oxidase subunit III [Echinococcus granulosus]
comp169309_c0_seq1	hypothetical protein HMPREF1043_0707 [Streptococcus anginosus CCUG 39159]
comp16933_c0_seq1	hypothetical protein VITISV_036992 [Vitis vinifera]
comp16939_c0_seq1	unnamed protein product [Vitis vinifera]
comp16941_c0_seq1	hypothetical protein [Lotus japonicus]
comp16946_c0_seq1	phytosulfokine receptor 2-like [Glycine max]
comp169470_c0_seq1	ABC transporter C family member 3-like [Vitis vinifera]
comp16948_c0_seq1	aquaporin NIP1-2 [Vitis vinifera]
comp169618_c0_seq1	flavin monooxygenase-like protein [Solanum lycopersicum]
comp16971_c0_seq1	nucleotide binding protein, putative [Ricinus communis]
comp169815_c0_seq1	mRNA cap guanine-N7 methyltransferase 1 [Vitis vinifera]
comp16985_c0_seq1	EIX receptor 1 precursor [Solanum lycopersicum]
comp169887_c0_seq1	predicted protein [Populus trichocarpa]
comp1699_c0_seq1	putative pentatricopeptide repeat-containing protein At3g15130 [Vitis vinifera]
comp17_c0_seq1	hypothetical protein [Beta vulgaris subsp. vulgaris]
comp170_c0_seq1	NADH nitrate reductase [Solanum tuberosum]
comp170072_c0_seq1	unnamed protein product [Vitis vinifera]
comp1701_c1_seq1	uncharacterized protein LOC100853056 [Vitis vinifera]
comp170120_c0_seq1	inner membrane transport protein YdhC [Vibrio cholerae V52]
comp170197_c0_seq1	uncharacterized protein LOC100250519 [Vitis vinifera]
comp170270_c0_seq1	T7 bacteriophage-type single subunit RNA polymerase [Nicotiana sylvestris]
comp170389_c0_seq1	RNase H family protein [Solanum demissum]
comp1704_c0_seq1	LOW QUALITY PROTEIN: HEAT repeat-containing protein 7A homolog [Vitis vinifera]
comp1704_c1_seq1	unnamed protein product [Vitis vinifera]
comp17040_c0_seq1	gibberellin 2-oxidase 1 [Nicotiana sylvestris]
comp17047_c0_seq1	unnamed protein product [Solanum tuberosum]
comp170584_c0_seq1	Bipolar kinesin KRP-130, putative [Ricinus communis]
comp170939_c0_seq1	seryl-tRNA synthetase [Vitis vinifera]
comp17096_c0_seq1	Integrase core domain containing protein [Solanum demissum]
comp17110_c0_seq1	putative polyprotein [Solanum lycopersicum]
comp17114_c0_seq1	unnamed protein product [Vitis vinifera]
comp17116_c0_seq1	hypothetical protein [Beta vulgaris subsp. vulgaris]
comp17123_c0_seq1	lysine histidine transporter-like 6-like [Glycine max]
comp17156_c0_seq1	hypothetical protein VITISV_010990 [Vitis vinifera]
comp17157_c0_seq1	catalytic, putative [Ricinus communis]
comp171583_c0_seq1	tubulin-specific chaperone D isoform 2 [Vitis vinifera]
comp171667_c0_seq1	hypothetical protein MTR_3g082070 [Medicago truncatula]
comp17169_c0_seq1	unnamed protein product [Vitis vinifera]
comp171773_c0_seq1	predicted protein [Populus trichocarpa]
comp17187_c0_seq1	AC069473_8 gypsy/Ty-3 retroelement polyprotein; 69905-74404 [Arabidopsis thaliana]
comp17190_c0_seq1	Gag-pol polyprotein, putative [Solanum demissum]
comp1721_c0_seq1	pentatricopeptide repeat-containing protein, putative [Ricinus communis]
comp1721_c1_seq1	predicted protein [Populus trichocarpa]
comp17217_c0_seq1	Lyk11 precursor [Solanum lycopersicum]
comp17223_c0_seq1	OSJNBa0087O24.13 [Oryza sativa Japonica Group]
comp17235_c0_seq1	myosin XI-F [Nicotiana benthamiana]
comp17245_c0_seq1	conserved hypothetical protein [Ricinus communis]
comp17263_c0_seq1	Heterochromatin protein, putative [Ricinus communis]
comp17267_c0_seq1	hypothetical protein VITISV_007944 [Vitis vinifera]
comp17267_c1_seq1	hypothetical protein VITISV_007944 [Vitis vinifera]
comp17297_c0_seq1	Polyprotein, putative [Solanum demissum]
comp173_c0_seq1	monosaccharide-sensing protein 2 [Vitis vinifera]
comp17329_c0_seq1	40S ribosomal protein SA [Apis mellifera]
comp17352_c0_seq1	glycosyltransferase [Nicotiana tabacum]
comp17354_c0_seq1	Putative gag-pol polyprotein, identical [Solanum demissum]
comp173736_c0_seq1	predicted protein [Populus trichocarpa]
comp173877_c0_seq1	auxin response factor 3 [Solanum lycopersicum]
comp17389_c0_seq1	histidine decarboxylase [Solanum lycopersicum]
comp17391_c0_seq1	vetispiradiene synthase [Solanum tuberosum]
comp174_c0_seq1	unnamed protein product [Vitis vinifera]
comp174_c1_seq1	hypothetical protein ARALYDRAFT_898294 [Arabidopsis lyrata subsp. lyrata]
comp17405_c0_seq1	L-asparaginase [Lactobacillus pentosus MP-10]
comp1741_c0_seq1	predicted protein [Populus trichocarpa]
comp1741_c1_seq1	predicted protein [Populus trichocarpa]
comp17419_c0_seq1	uncharacterized protein LOC100254448 [Vitis vinifera]
comp17451_c0_seq1	probable rhamnogalacturonate lyase B-like [Glycine max]
comp17451_c1_seq1	lyase, putative [Ricinus communis]
comp174523_c0_seq1	Putative gag polyprotein, identical [Solanum demissum]
comp17453_c0_seq1	zinc ion binding protein [Arabidopsis thaliana]
comp1746_c0_seq1	cleavage and polyadenylation specificity factor subunit 3-II-like [
comp17482_c0_seq1	ABC transporter ATP-binding protein [Lactobacillus plantarum JDM1]
comp17503_c0_seq1	uncharacterized protein LOC100267326 [Vitis vinifera]
comp17508_c0_seq1	calmodulin-binding transcription activator 3-like [Vitis vinifera]
comp175080_c0_seq1	TCP transcription factor 3 [Solanum lycopersicum]
comp17511_c0_seq1	AT1G12460 [Arabidopsis thaliana]
comp17542_c0_seq1	unnamed protein product [Vitis vinifera]
comp17566_c0_seq1	RNA-dependent RNA polymerase 6 [Nicotiana tabacum]
comp17577_c0_seq1	gibberellin 2-oxidase 5 [Nicotiana tabacum]
comp175797_c0_seq1	protein transporter, putative [Ricinus communis]
comp176028_c0_seq1	gag-pol polyprotein [Solanum lycopersicum]
comp176041_c0_seq1	uncharacterized protein LOC100249946 [Vitis vinifera]
comp176047_c0_seq1	formin-like protein 1-like [Vitis vinifera]
comp176058_c0_seq1	AMME syndrome candidateprotein 1 protein, putative [Ricinus communis]
comp176099_c0_seq1	hypothetical protein VITISV_036341 [Vitis vinifera]
comp176149_c0_seq1	calcium-dependent protein kinase 20-like [Glycine max]
comp176222_c0_seq1	ABC transporter C family member 3-like [Glycine max]
comp176268_c0_seq1	DNA (cytosine-5)-methyltransferase [Solanum lycopersicum]
comp176271_c0_seq1	N-acetyl-D-glucosamine kinase-like [Vitis vinifera]
comp17633_c0_seq1	methylketone synthase Ib [Solanum lycopersicum]
comp17635_c0_seq1	conserved hypothetical protein [Ricinus communis]
comp176398_c0_seq1	Retrotransposon gag protein [Asparagus officinalis]
comp17643_c0_seq1	acylamino-acid-releasing enzyme-like isoform 1 [Vitis vinifera]
comp176437_c0_seq1	phenylpropanoid:glucosyltransferase 2, partial [Nicotiana tabacum]
comp176523_c0_seq1	P700 chlorophyll a-protein A1 [Volvulina boldii]
comp176550_c0_seq1	hypothetical protein VITISV_003097 [Vitis vinifera]
comp176562_c0_seq1	predicted protein [Populus trichocarpa]
comp176601_c0_seq1	Calmodulin, putative [Ricinus communis]
comp17661_c1_seq1	Transposase, putative [Solanum demissum]
comp176636_c0_seq1	cell division cycle protein 48 homolog AF_1297-like [Glycine max]
comp176650_c0_seq1	nucleic acid binding protein, putative [Ricinus communis]
comp176669_c0_seq1	tropinone reductase-I [Hyoscyamus niger]
comp176690_c0_seq1	unnamed protein product [Pediococcus claussenii ATCC BAA-344]
comp176707_c0_seq1	hypothetical protein RCOM_1176360 [Ricinus communis]
comp176743_c0_seq1	vacuolar protein sorting-associated protein 28 homolog 2-like isofo
comp176746_c0_seq1	unnamed protein product [Vitis vinifera]
comp176836_c0_seq1	histone-lysine N-methyltransferase ATX4-like [Vitis vinifera]
comp17688_c0_seq1	conserved hypothetical protein [Ricinus communis]
comp17691_c0_seq1	hypothetical protein At3g27130 [Arabidopsis thaliana]
comp176912_c0_seq1	transferase, transferring pentosyl groups, putative [Ricinus communis]
comp176974_c0_seq1	endo-beta-1,4-glucanase precursor [Nicotiana tabacum]
comp176979_c0_seq1	putative pentatricopeptide repeat-containing protein At1g26500-like
comp177007_c0_seq1	UPF0496 protein At3g19330 [Vitis vinifera]
comp177011_c0_seq1	pentatricopeptide repeat-containing protein, putative [Ricinus communis]
comp177015_c0_seq1	green ripe [Solanum lycopersicum]
comp177134_c0_seq1	RRP12-like protein-like [Vitis vinifera]
comp177177_c0_seq1	predicted protein [Populus trichocarpa]
comp17720_c0_seq1	conserved hypothetical protein [Ricinus communis]
comp177225_c0_seq1	conserved hypothetical protein [Ricinus communis]
comp17724_c0_seq1	predicted protein [Populus trichocarpa]
comp177242_c0_seq1	CASP-like protein RCOM_1206790-like [Vitis vinifera]
comp177257_c0_seq1	predicted protein [Populus trichocarpa]
comp177285_c0_seq1	uncharacterized protein LOC100258397 [Vitis vinifera]
comp17730_c0_seq1	hypothetical protein VITISV_039779 [Vitis vinifera]
comp177345_c0_seq1	hypothetical protein [Citrus unshiu]
comp177461_c0_seq1	uncharacterized protein LOC100786013 [Glycine max]
comp177474_c0_seq1	heat shock protein [Solanum lycopersicum]
comp177657_c0_seq1	thaumatin-like protein 1a [Vitis vinifera]
comp17772_c0_seq1	conserved hypothetical protein [Ricinus communis]
comp17774_c0_seq1	UDP-glucose:glucosyltransferase [Lycium barbarum]
comp177822_c0_seq1	probable membrane-associated kinase regulator 2-like [Vitis vinifera]
comp1779_c0_seq1	NAD(P)H-quinone oxidoreductase subunit N-like [Glycine max]
comp17792_c0_seq1	ABC transporter G family member 10-like [Glycine max]
comp178019_c0_seq1	formin-like protein 1-like [Vitis vinifera]
comp17804_c0_seq1	predicted protein [Populus trichocarpa]
comp17815_c0_seq1	ATP-binding cassette transporter, putative [Ricinus communis]
comp17818_c0_seq1	uncharacterized protein LOC100801637 [Glycine max]
comp17820_c0_seq1	non-LTR retroelement reverse transcriptase-like protein, related [Medicago truncatula]
comp17827_c0_seq1	calmodulin-binding transcription factor SR3L [Solanum lycopersicum]
comp17827_c1_seq1	calmodulin-binding transcription factor SR3L [Solanum lycopersicum]
comp17832_c0_seq1	unnamed protein product [Vitis vinifera]
comp178367_c0_seq1	beta expansin 1 precursor [Solanum tuberosum]
comp17841_c0_seq1	putative polyprotein [Solanum lycopersicum]
comp17845_c0_seq1	non-LTR retroelement reverse transcriptase-like protein [Arabidopsis thaliana]
comp178471_c0_seq1	equilibrative nucleoside transporter 4-like [Vitis vinifera]
comp178584_c0_seq1	potyviral helper component protease-interacting protein 1 [Solanum tuberosum subsp. andigenum]
comp17878_c0_seq1	receptor-like kinase CHRK1 [Nicotiana tabacum]
comp17890_c0_seq1	dihydroflavonol-4-reductase [Vitis vinifera]
comp178995_c0_seq1	nitroreductase-like protein [Arabidopsis thaliana]
comp179110_c0_seq1	Cytochrome P-450EG4 [Solanum melongena]
comp17916_c0_seq1	probable pectate lyase 12-like [Glycine max]
comp179288_c0_seq1	uncharacterized protein LOC100853825 [Vitis vinifera]
comp179364_c0_seq1	transposase [Solanum demissum]
comp17938_c1_seq1	uncharacterized protein LOC100852441 [Vitis vinifera]
comp179404_c0_seq1	unnamed protein product [Vitis vinifera]
comp179468_c0_seq1	cold shock domain protein 1 [Eutrema salsugineum]
comp179484_c0_seq1	unnamed protein product [Tomato mosaic virus]
comp17950_c0_seq1	excision endonuclease subunit UvrA [Lactobacillus plantarum subsp. plantarum ATCC 14917]
comp1796_c0_seq1	glucosyltransferase, putative [Ricinus communis]
comp179704_c0_seq1	COX3_10414 cytochrome c oxidase subunit III [Apis mellifera ligustica]
comp179732_c0_seq1	TATA-binding protein-associated factor 172-like [Glycine max]
comp179751_c0_seq1	RNase H family protein [Solanum demissum]
comp17981_c0_seq1	unnamed protein product [Oryza sativa Japonica Group]
comp17986_c0_seq1	3-phosphoshikimate 1-carboxyvinyltransferase, chloroplastic-like [B
comp17999_c0_seq1	Polyprotein, putative [Solanum demissum]
comp180084_c0_seq1	uncharacterized protein LOC100791212 [Glycine max]
comp18055_c0_seq1	putative potassium transport system protein kup2 [Lactobacillus pentosus IG1]
comp18091_c1_seq1	hypothetical protein VITISV_044067 [Vitis vinifera]
comp1810_c0_seq1	predicted protein [Populus trichocarpa]
comp1810_c1_seq1	uncharacterized protein LOC100820264 [Glycine max]
comp18123_c0_seq1	hypothetical protein VITISV_025026 [Vitis vinifera]
comp18124_c0_seq1	hypothetical protein VITISV_008254 [Vitis vinifera]
comp181373_c0_seq1	beta-amyrin synthase [Solanum lycopersicum]
comp1814_c0_seq1	hypothetical protein VITISV_016691 [Vitis vinifera]
comp1814_c1_seq1	hypothetical protein VITISV_006810 [Vitis vinifera]
comp18140_c1_seq1	hypothetical protein VITISV_001579 [Vitis vinifera]
comp18145_c0_seq1	unnamed protein product [Vitis vinifera]
comp1820_c0_seq1	conserved hypothetical protein [Ricinus communis]
comp1820_c1_seq1	conserved hypothetical protein [Ricinus communis]
comp182250_c0_seq1	unnamed protein product [Corynebacterium efficiens YS-314]
comp18232_c0_seq1	pentatricopeptide repeat-containing protein At5g01110-like [Vitis vinifera]
comp182412_c0_seq1	pathogenesis-related protein PR10a [Nicotiana tabacum]
comp182422_c0_seq1	aspartic proteinase nepenthesin-1-like [Vitis vinifera]
comp18266_c0_seq1	unnamed protein product [Vitis vinifera]
comp18276_c0_seq1	hypothetical protein VITISV_027864 [Vitis vinifera]
comp1828_c0_seq1	N-acetyltransferase ESCO2 [Vitis vinifera]
comp182887_c0_seq1	3-hydroxy-3-methylglutaryl coenzyme A synthase [Solanum lycopersicum]
comp182897_c0_seq1	WD-repeat protein, putative [Ricinus communis]
comp18302_c0_seq1	BTB/POZ domain-containing protein FBL11-like [Vitis vinifera]
comp1831_c0_seq1	F-box protein [Medicago truncatula]
comp18311_c0_seq1	unnamed protein product [Vitis vinifera]
comp18316_c0_seq1	hypothetical protein VITISV_007694 [Vitis vinifera]
comp183183_c0_seq1	putative branched-chain alpha-keto acid dehydrogenase E3 subunit [Capsicum annuum]
comp18329_c0_seq1	nodulation signaling pathway 1-like protein [Nicotiana benthamiana]
comp18371_c0_seq1	pentatricopeptide repeat-containing protein At5g08305-like [Glycine
comp1841_c0_seq1	D2/4-type cyclin [Populus x canadensis]
comp184307_c0_seq1	Taxadien-5-alpha-ol O-acetyltransferase, putative [Ricinus communis]
comp18454_c0_seq1	hypothetical protein VITISV_020909 [Vitis vinifera]
comp184580_c0_seq1	putative non-LTR retroelement reverse transcriptase [Arabidopsis thaliana]
comp18485_c0_seq1	unknown [Solanum phureja x Solanum stenotomum]
comp18490_c0_seq1	Phospholipase D alpha [Medicago truncatula]
comp1850_c0_seq1	unnamed protein product [Vitis vinifera]
comp18509_c0_seq1	unnamed protein product [Vitis vinifera]
comp18510_c1_seq1	germacrene C synthase [Solanum lycopersicum]
comp185159_c0_seq1	predicted protein [Populus trichocarpa]
comp185308_c0_seq1	conserved hypothetical protein [Ricinus communis]
comp185326_c0_seq1	unnamed protein product [Vitis vinifera]
comp185367_c0_seq1	unnamed protein product [Vitis vinifera]
comp185374_c0_seq1	hypothetical protein [Beta vulgaris subsp. vulgaris]
comp185383_c0_seq1	P450 hydroxylase [Solanum melongena]
comp185385_c0_seq1	MuDR family transposase containing protein [Solanum demissum]
comp185403_c0_seq1	alternative oxidase 1b [Solanum lycopersicum]
comp185453_c0_seq1	Pyrophosphate-energized vacuolar membrane proton pump, putative [Ricinus communis]
comp18549_c0_seq1	squalene synthase [Panax ginseng]
comp185497_c0_seq1	putative ATP-binding protein [Camellia sinensis]
comp1855_c0_seq1	l-Lysine-8-amino-7-oxononanoate aminotransferase-like [Glycine max]
comp185507_c0_seq1	polypepetide with reverse transcriptase and RNaseH domains [Petunia x hybrida]
comp18551_c0_seq1	myosin-IB isoform 1 [Apis mellifera]
comp185548_c0_seq1	U2 snrnp auxiliary factor, small subunit, putative [Ricinus communis]
comp18557_c0_seq1	hypothetical protein VITISV_022160 [Vitis vinifera]
comp185595_c0_seq1	Polyprotein, putative [Solanum demissum]
comp185769_c0_seq1	RTL5-like protein [Solanum chacoense]
comp18585_c0_seq1	hypothetical protein VITISV_026449 [Vitis vinifera]
comp18585_c1_seq1	pentatricopeptide repeat-containing protein At5g55840-like [Vitis vinifera]
comp18587_c0_seq1	pentatricopeptide repeat-containing protein At1g20230 [Vitis vinifera]
comp185895_c0_seq1	serine carboxypeptidase, putative [Ricinus communis]
comp18590_c0_seq1	uncharacterized protein LOC100261208 [Vitis vinifera]
comp18593_c0_seq1	putative pentatricopeptide repeat-containing protein At5g13230, mitochondrial-like [Vitis vinifera]
comp185968_c0_seq1	QM-like protein [Elaeis guineensis]
comp186090_c0_seq1	polyprotein, partial [Ananas comosus]
comp1861_c0_seq1	hypothetical protein VITISV_029946 [Vitis vinifera]
comp18611_c0_seq1	unnamed protein product [Vitis vinifera]
comp18616_c0_seq1	Integrase core domain containing protein [Solanum demissum]
comp186182_c0_seq1	hypothetical protein OsJ_36550 [Oryza sativa Japonica Group]
comp1862_c0_seq1	flavin monooxygenase-like protein [Solanum lycopersicum]
comp186223_c0_seq1	1-Cys peroxiredoxin [Vitis vinifera]
comp186290_c0_seq1	conserved hypothetical protein [Ricinus communis]
comp186304_c0_seq1	conserved hypothetical protein [Ricinus communis]
comp186317_c0_seq1	conserved hypothetical protein [Ricinus communis]
comp186348_c0_seq1	subtilisin-like protease SDD1-like [Vitis vinifera]
comp186349_c0_seq1	unnamed protein product [Vitis vinifera]
comp186387_c0_seq1	uncharacterized protein LOC100245070 [Vitis vinifera]
comp18649_c0_seq1	predicted protein [Populus trichocarpa]
comp1865_c0_seq1	Hop-interacting protein THI032 [Solanum lycopersicum]
comp186559_c0_seq1	uncharacterized hydrolase yugF-like [Glycine max]
comp18668_c0_seq1	NAC domain protein [Medicago truncatula]
comp186682_c0_seq1	ubiquitin-protein ligase [Cucumis melo subsp. melo]
comp18669_c0_seq1	Integrase core domain containing protein [Solanum demissum]
comp1867_c0_seq1	aldehyde oxidase [Solanum lycopersicum]
comp1867_c1_seq1	aldehyde oxidase 1 homolog [Solanum lycopersicum]
comp18670_c0_seq1	primary amine oxidase [Vitis vinifera]
comp186749_c0_seq1	ACT11D09.4 [Cucumis melo]
comp186758_c0_seq1	hypothetical protein ARALYDRAFT_485507 [Arabidopsis lyrata subsp. lyrata]
comp1869_c0_seq1	F-box/LRR-repeat protein [Medicago truncatula]
comp187008_c0_seq1	101 kDa heat shock protein [Nicotiana tabacum]
comp187075_c0_seq1	uncharacterized protein LOC100249222 [Vitis vinifera]
comp187138_c0_seq1	predicted protein [Populus trichocarpa]
comp1872_c0_seq1	hypothetical protein VITISV_042702 [Vitis vinifera]
comp187231_c0_seq1	hypothetical protein VITISV_027864 [Vitis vinifera]
comp18742_c0_seq1	hypothetical protein VITISV_023640 [Vitis vinifera]
comp187432_c0_seq1	probable indole-3-acetic acid-amido synthetase GH3.1 [Vitis vinifera]
comp18754_c0_seq1	unnamed protein product [Vitis vinifera]
comp1876_c0_seq1	pentatricopeptide repeat-containing protein At5g15280-like [Vitis vinifera]
comp187612_c0_seq1	probable membrane-associated kinase regulator 2-like [Vitis vinifera]
comp187698_c0_seq1	unnamed protein product [Solanum melongena]
comp187892_c0_seq1	xylulose kinase-like [Glycine max]
comp18792_c0_seq1	SAB, putative [Ricinus communis]
comp187946_c0_seq1	conserved hypothetical protein [Ricinus communis]
comp18799_c0_seq1	unknown [Solanum bulbocastanum]
comp188004_c0_seq1	cytochrome P450 monooxygenase [Petunia x hybrida]
comp188063_c0_seq1	short-chain dehydrogenase/reductase [Solanum tuberosum]
comp188218_c0_seq1	uncharacterized protein LOC100248924 [Vitis vinifera]
comp188238_c0_seq1	unnamed protein product [Vitis vinifera]
comp188315_c0_seq1	pentatricopeptide repeat-containing protein At5g39350-like [Vitis vinifera]
comp18838_c0_seq1	conserved hypothetical protein [Ricinus communis]
comp18844_c0_seq1	polyprotein [Solanum lycopersicum]
comp18869_c0_seq1	LRR receptor-like serine/threonine-protein kinase GSO2-like [Vitis vinifera]
comp18880_c0_seq1	hypothetical protein VITISV_001472 [Vitis vinifera]
comp18900_c0_seq1	uncharacterized protein LOC100263302 [Vitis vinifera]
comp18925_c0_seq1	hypothetical protein [Oryza sativa Japonica Group]
comp1894_c0_seq1	uncharacterized protein LOC100247348 [Vitis vinifera]
comp1894_c1_seq1	conserved hypothetical protein [Ricinus communis]
comp189419_c0_seq1	UDP-glucose:sterol 3-O-glucosyltransferase [Panax ginseng]
comp189494_c0_seq1	hypothetical protein VITISV_035137 [Vitis vinifera]
comp1896_c0_seq1	probable LRR receptor-like serine/threonine-protein kinase RFK1-like [Vitis vinifera]
comp1897_c0_seq1	transcription factor, putative [Ricinus communis]
comp189723_c0_seq1	Hop-interacting protein THI035 [Solanum lycopersicum]
comp18978_c0_seq1	transport protein [Lactobacillus plantarum JDM1]
comp18983_c0_seq1	hypothetical protein VITISV_022492 [Vitis vinifera]
comp19004_c0_seq1	hypothetical protein RCOM_1180720 [Ricinus communis]
comp190079_c0_seq1	uncharacterized protein LOC100248153 [Vitis vinifera]
comp19021_c0_seq1	uncharacterized mitochondrial protein ymf11-like [Vitis vinifera]
comp190249_c0_seq1	transposase [Lactobacillus pentosus MP-10]
comp190267_c0_seq1	calcium-dependent protein kinase 3 [Solanum tuberosum]
comp19028_c0_seq1	uncharacterized protein LOC100789545 [Glycine max]
comp190492_c0_seq1	MEN-8 protein precursor, putative [Ricinus communis]
comp1905_c0_seq1	unnamed protein product [Vitis vinifera]
comp1905_c1_seq1	predicted protein [Populus trichocarpa]
comp19051_c0_seq1	LRR receptor-like serine/threonine-protein kinase GSO1-like [Vitis vinifera]
comp190559_c0_seq1	unnamed protein product [Vitis vinifera]
comp19070_c0_seq1	uncharacterized protein LOC100265010 [Vitis vinifera]
comp19076_c0_seq1	predicted protein [Populus trichocarpa]
comp1908_c0_seq1	cleavage and polyadenylation specificity factor subunit 1-like [Gly
comp190832_c0_seq1	putative RNA-directed DNA polymerase (Reverse transcriptase) [Malus x domestica]
comp19088_c0_seq1	PSL1b [Solanum chacoense x Solanum tuberosum]
comp1910_c0_seq1	uncharacterized protein LOC100801637 [Glycine max]
comp191085_c0_seq1	armadillo/beta-catenin-like repeat-containing protein [Arabidopsis thaliana]
comp1920_c0_seq1	unnamed protein product [Thellungiella halophila]
comp19207_c0_seq1	Retrotransposon gag protein [Solanum demissum]
comp192267_c0_seq1	hypothetical chloroplast RF1 [Coccomyxa subellipsoidea C-169]
comp192335_c0_seq1	14 kDa proline-rich protein DC2.15 precursor, putative [Ricinus communis]
comp19247_c0_seq1	DNA-directed RNA polymerase III subunit rpc1-like [Vitis vinifera]
comp19252_c0_seq1	TIR-NBS-LRR type disease resistance protein [Arachis hypogaea]
comp19267_c0_seq1	Protein ABC1, mitochondrial precursor, putative [Ricinus communis]
comp192921_c0_seq1	protection of telomeres 1 protein [Solanum tuberosum]
comp192945_c0_seq1	mitotic checkpoint serine/threonine-protein kinase BUB1-like [Vitis vinifera]
comp193_c0_seq1	hypothetical protein MTR_8g091870 [Medicago truncatula]
comp193090_c0_seq1	uncharacterized protein LOC100245212 [Vitis vinifera]
comp1931_c0_seq1	leucine-rich repeat receptor-like protein kinase PXL2-like [Vitis vinifera]
comp193295_c0_seq1	predicted protein [Populus trichocarpa]
comp19335_c0_seq1	predicted protein [Populus trichocarpa]
comp19337_c0_seq1	alcohol dehydrogenase, putative [Ricinus communis]
comp193426_c0_seq1	xyloglucan-specific endoglucanase inhibitor 4 [Solanum tuberosum]
comp193704_c0_seq1	tospovirus resistance protein A [Solanum lycopersicum]
comp193737_c0_seq1	predicted protein [Populus trichocarpa]
comp193866_c0_seq1	predicted protein [Populus trichocarpa]
comp1941_c0_seq1	NBS-type resistance protein [Gossypium barbadense]
comp19414_c0_seq1	uncharacterized protein LOC100777486 [Glycine max]
comp19429_c0_seq1	cytochrome c oxidase subunit III [Plasmodium yoelii yoelii 17XNL]
comp19448_c0_seq1	zeatin O-glucosyltransferase-like [Glycine max]
comp19448_c1_seq1	zeatin O-glucosyltransferase-like [Glycine max]
comp1946_c0_seq1	hypothetical protein VITISV_013228 [Vitis vinifera]
comp19472_c0_seq1	Glycosyl hydrolases family 17 protein [Solanum demissum]
comp194775_c0_seq1	mannan endo-1,4-beta-mannosidase 1 precursor [Solanum lycopersicum]
comp19480_c0_seq1	unnamed protein product [Nicotiana tabacum]
comp194834_c0_seq1	histone-lysine N-methyltransferase SUVR2-like [Vitis vinifera]
comp19484_c1_seq1	unnamed protein product [Vitis vinifera]
comp194905_c0_seq1	DNA-binding protein hexbp-like protein [Chaetomium thermophilum var. thermophilum DSM 1495]
comp19505_c0_seq1	cytochrome P450 93A1-like [Vitis vinifera]
comp19506_c0_seq1	predicted protein [Populus trichocarpa]
comp19508_c0_seq1	vacuolar protein sorting-associated protein, putative [Ricinus communis]
comp1952_c0_seq1	hypothetical protein ARALYDRAFT_494218 [Arabidopsis lyrata subsp. lyrata]
comp19527_c0_seq1	unnamed protein product [Vitis vinifera]
comp19563_c0_seq1	hypothetical protein VITISV_004551 [Vitis vinifera]
comp19573_c0_seq1	GL2-type homeodomain protein [Oryza sativa Japonica Group]
comp1959_c0_seq1	predicted protein [Populus trichocarpa]
comp19599_c0_seq1	reverse transcriptase [Solanum tuberosum]
comp196227_c0_seq1	predicted protein [Populus trichocarpa]
comp196228_c0_seq1	cytochrome P450 716B1-like [Vitis vinifera]
comp196247_c0_seq1	S-adenosylmethionine-dependent methyltransferase, putative [Ricinus communis]
comp196324_c0_seq1	SP2G [Solanum lycopersicum]
comp196347_c0_seq1	uncharacterized protein LOC100789468 [Glycine max]
comp19635_c0_seq1	unnamed protein product [Solanum tuberosum]
comp19639_c0_seq1	predicted protein [Populus trichocarpa]
comp196390_c0_seq1	unknown [Solanum phureja x Solanum stenotomum]
comp196424_c0_seq1	f-box family protein [Populus trichocarpa]
comp196474_c0_seq1	predicted protein [Populus trichocarpa]
comp196597_c0_seq1	glutamate receptor 2.5 [Solanum lycopersicum]
comp1966_c0_seq1	LOW QUALITY PROTEIN: abnormal spindle-like microcephaly-associated protein homolog, partial [Vitis vinifera]
comp196643_c0_seq1	GRAS4 protein [Solanum lycopersicum]
comp196680_c0_seq1	calmodulin binding protein SUN-like [Solanum lycopersicum]
comp196739_c0_seq1	hypothetical protein VITISV_022030 [Vitis vinifera]
comp196741_c0_seq1	pentatricopeptide repeat-containing protein At5g47360-like [Vitis vinifera]
comp19679_c0_seq1	Putative methyltransferase family protein [Solanum demissum]
comp196818_c0_seq1	polypeptide with a gag-like domain [Petunia x hybrida]
comp196922_c0_seq1	putative RNA methyltransferase At5g10620-like [Glycine max]
comp196943_c0_seq1	ankyrin repeat-containing protein, putative [Ricinus communis]
comp196958_c0_seq1	gag-pol polyprotein [Solanum lycopersicum]
comp19696_c0_seq1	glycerol-3-phosphate dehydrogenase [Apis mellifera]
comp197039_c0_seq1	polyprotein [Ananas comosus]
comp197050_c0_seq1	hypothetical protein [Ipomoea trifida]
comp197059_c0_seq1	polypepetide with reverse transcriptase and RNaseH domains [Petunia x hybrida]
comp197131_c0_seq1	hypothetical protein VITISV_011129 [Vitis vinifera]
comp197174_c0_seq1	copper transporter, putative [Ricinus communis]
comp19724_c0_seq1	UDP-N-acetylenolpyruvoylglucosamine reductase [Vitis vinifera]
comp197279_c0_seq1	hypothetical protein VITISV_033142 [Vitis vinifera]
comp197434_c0_seq1	UDP-glucose:glucosyltransferase [Lycium barbarum]
comp197493_c0_seq1	hypothetical protein RCOM_0905090 [Ricinus communis]
comp197514_c0_seq1	polypeptide with an integrase domain [Petunia x hybrida]
comp197568_c0_seq1	C2H2L domain class transcription factor [Malus x domestica]
comp197607_c0_seq1	C1C-Nt1 [Nicotiana tabacum]
comp197622_c0_seq1	Glutamyl-tRNA(Gln) amidotransferase subunit A [Medicago truncatula]
comp197627_c0_seq1	Putative gag-pol polyprotein, identical [Solanum demissum]
comp197635_c0_seq1	hypothetical protein VITISV_037562 [Vitis vinifera]
comp197657_c0_seq1	NRT2;1 protein [Solanum lycopersicum]
comp197694_c0_seq1	unnamed protein product [Vitis vinifera]
comp197712_c0_seq1	uncharacterized protein LOC100261343 [Vitis vinifera]
comp197723_c0_seq1	Major pollen allergen Ory s 1 precursor, putative [Ricinus communis]
comp197737_c0_seq1	zinc finger CCCH domain-containing protein 66-like [Glycine max]
comp197756_c0_seq1	Integrase core domain containing protein [Solanum demissum]
comp197815_c0_seq1	protein phosphatase 2c, putative [Ricinus communis]
comp197856_c0_seq1	conserved hypothetical protein [Ricinus communis]
comp197864_c0_seq1	hypothetical protein VITISV_014064 [Vitis vinifera]
comp197896_c0_seq1	unnamed protein product [Vitis vinifera]
comp197922_c0_seq1	GIGANTEA [Ipomoea nil]
comp197944_c0_seq1	uncharacterized protein LOC100804951 [Glycine max]
comp197952_c0_seq1	probable exocyst complex component 4-like isoform 1 [Vitis vinifera]
comp197963_c0_seq1	At5g37260-like protein [Solanum arcanum]
comp197995_c0_seq1	protein ABIL2-like [Glycine max]
comp198041_c0_seq1	predicted protein [Populus trichocarpa]
comp198048_c0_seq1	transformation/transcription domain-associated protein [Vitis vinifera]
comp198116_c0_seq1	predicted protein [Populus trichocarpa]
comp198124_c0_seq1	HERMIT-like protein 1 [Petunia x hybrida]
comp198148_c0_seq1	hypothetical protein VITISV_006250 [Vitis vinifera]
comp198188_c0_seq1	At2g42560 [Arabidopsis thaliana]
comp198213_c0_seq1	disease resistance protein BS2 [Capsicum chacoense]
comp198237_c0_seq1	pentatricopeptide repeat-containing protein At2g37310-like [Vitis vinifera]
comp198260_c0_seq1	p40 [Homo sapiens]
comp198303_c0_seq1	type-A response regulator [Petunia x hybrida]
comp19832_c0_seq1	hypothetical protein OsI_29139 [Oryza sativa Indica Group]
comp198441_c0_seq1	cell wall invertase INV5, partial [Nicotiana tabacum]
comp198458_c0_seq1	hypothetical protein VITISV_008771 [Vitis vinifera]
comp1985_c0_seq1	unnamed protein product [Vitis vinifera]
comp198518_c0_seq1	15.5 kDa oleosin [Sesamum indicum]
comp198553_c0_seq1	Gag-pol polyprotein, putative [Solanum demissum]
comp19871_c0_seq1	G-type lectin S-receptor-like serine/threonine-protein kinase RLK1-like [Vitis vinifera]
comp198738_c0_seq1	predicted protein [Populus trichocarpa]
comp1988_c0_seq1	splicing endonuclease positive effector sen1, putative [Ricinus communis]
comp198813_c0_seq1	hypothetical protein VITISV_043921 [Vitis vinifera]
comp198841_c0_seq1	predicted protein [Populus trichocarpa]
comp198859_c0_seq1	hypothetical protein MTR_5g007980 [Medicago truncatula]
comp198910_c0_seq1	S-locus lectin protein kinase family protein [Arabidopsis lyrata subsp. lyrata]
comp198989_c0_seq1	uncharacterized protein LOC100249467 [Vitis vinifera]
comp199013_c0_seq1	conserved hypothetical protein [Ricinus communis]
comp199057_c0_seq1	phospholipase A1 [Capsicum annuum]
comp199136_c0_seq1	DJ-1 family protein [Arabidopsis lyrata subsp. lyrata]
comp199195_c0_seq1	Transmembrane and coiled-coil domain-containing protein [Medicago truncatula]
comp19921_c0_seq1	uncharacterized protein LOC100800881 [Glycine max]
comp19922_c0_seq1	Peptidyl-prolyl cis-trans isomerase-like protein [Medicago truncatula]
comp199238_c0_seq1	putative clathrin assembly protein At4g40080-like [Vitis vinifera]
comp199279_c0_seq1	uncharacterized protein LOC100807266 [Glycine max]
comp199325_c0_seq1	hypothetical protein VITISV_043090 [Vitis vinifera]
comp199431_c0_seq1	probable serine/threonine-protein kinase WNK2 [Vitis vinifera]
comp199483_c0_seq1	purple acid phosphatase [Nicotiana tabacum]
comp199670_c0_seq1	short-chain dehydrogenase, putative [Ricinus communis]
comp199692_c0_seq1	uncharacterized protein LOC100242619 [Vitis vinifera]
comp19972_c0_seq1	orf177 [Beta vulgaris subsp. vulgaris]
comp199722_c0_seq1	uncharacterized protein LOC100267372 [Vitis vinifera]
comp199781_c0_seq1	laccase precursor [Solanum lycopersicum]
comp199879_c0_seq1	AP-2 complex subunit alpha-2-like [Glycine max]
comp200012_c0_seq1	rps3 gene product (chloroplast) [Pedinomonas minor]
comp200185_c0_seq1	putative PR-10 type pathogenesis-related protein [Nicotiana tabacum]
comp200198_c0_seq1	Putative selenium-binding protein, related [Solanum demissum]
comp200277_c0_seq1	cyanidin-3-O-glucoside 2-O-glucuronosyltransferase-like [Vitis vinifera]
comp20033_c0_seq1	unnamed protein product [Vitis vinifera]
comp200333_c0_seq1	mechanosensitive ion channel domain-containing protein [Arabidopsis lyrata subsp. lyrata]
comp20034_c0_seq1	conserved hypothetical protein [Ricinus communis]
comp2004_c0_seq1	hypothetical protein VITISV_038356 [Vitis vinifera]
comp200583_c0_seq1	predicted protein [Populus trichocarpa]
comp200752_c0_seq1	PsbA [uncultured alga]
comp2008_c0_seq1	predicted protein [Populus trichocarpa]
comp20080_c0_seq1	B3 domain-containing protein Os11g0197600-like [Vitis vinifera]
comp200905_c0_seq1	WD repeat-containing protein 44-like [Vitis vinifera]
comp20099_c0_seq1	orf315 gene product (mitochondrion) [Beta vulgaris subsp. vulgaris]
comp201003_c0_seq1	uncharacterized protein LOC100249906 [Vitis vinifera]
comp201036_c0_seq1	unnamed protein product [Vitis vinifera]
comp20104_c0_seq1	putative polyprotein [Solanum lycopersicum]
comp201110_c0_seq1	gibberellin 20-oxidase [Solanum dulcamara]
comp201131_c0_seq1	photosystem II protein D1 [Festuca arundinacea]
comp201240_c0_seq1	predicted protein [Populus trichocarpa]
comp201390_c0_seq1	unnamed protein product [Homo sapiens]
comp20147_c0_seq1	predicted protein [Populus trichocarpa]
comp201544_c0_seq1	unknown [Arabidopsis thaliana]
comp201652_c0_seq1	(1-4)-beta-mannan endohydrolase precursor [Solanum lycopersicum]
comp201675_c0_seq1	conserved hypothetical protein [Ricinus communis]
comp201730_c0_seq1	acyl carrier protein [Solanum lycopersicum]
comp201768_c0_seq1	conserved hypothetical protein [Ricinus communis]
comp20185_c0_seq1	Transcription factor IWS1, putative [Ricinus communis]
comp201938_c0_seq1	RNA polymerase sigma factor rpoD-like [Vitis vinifera]
comp201949_c0_seq1	predicted protein [Populus trichocarpa]
comp201975_c0_seq1	hypothetical protein VITISV_021341 [Vitis vinifera]
comp202045_c0_seq1	vacuolar H+-ATPase A1 subunit isoform [Solanum lycopersicum]
comp20215_c0_seq1	pentatricopeptide repeat-containing protein At2g02980-like [Glycine
comp202252_c0_seq1	UPF0202 protein At1g10490 [Vitis vinifera]
comp20241_c0_seq1	predicted protein [Populus trichocarpa]
comp2025_c0_seq1	Glucan endo-1,3-beta-glucosidase precursor, putative [Ricinus communis]
comp20251_c0_seq1	retrotransposon protein, putative, unclassified [Oryza sativa Japonica Group]
comp202513_c0_seq1	PAN domain-containing protein At5g03700-like [Vitis vinifera]
comp20257_c0_seq1	putative pentatricopeptide repeat-containing protein At3g08820-like [Vitis vinifera]
comp20286_c0_seq1	AC091627_11 tubulin family protein, related [Solanum demissum]
comp202929_c0_seq1	Putative gag polyprotein, identical [Solanum demissum]
comp20297_c0_seq1	uncharacterized protein LOC100805280 [Glycine max]
comp203046_c0_seq1	uncharacterized protein LOC100255052 [Vitis vinifera]
comp20313_c0_seq1	Os12g0484700 [Oryza sativa Japonica Group]
comp20316_c0_seq1	hypothetical protein VITISV_008415 [Vitis vinifera]
comp20317_c0_seq1	putative polyprotein [Solanum habrochaites]
comp20318_c1_seq1	CYP71D5v2 [Nicotiana tabacum]
comp203263_c0_seq1	putative polyprotein [Solanum lycopersicum]
comp2033_c1_seq1	polyprotein [Solanum lycopersicum]
comp203385_c0_seq1	cellulose synthase-like protein CslG [Nicotiana tabacum]
comp203424_c0_seq1	NBS-LRR root-knot nematode resistance protein [Capsicum annuum]
comp203431_c0_seq1	predicted protein [Populus trichocarpa]
comp203446_c0_seq1	hypothetical protein [Beta vulgaris subsp. vulgaris]
comp203479_c0_seq1	unnamed protein product [Homo sapiens]
comp2036_c0_seq1	RNA binding protein, putative [Ricinus communis]
comp203719_c0_seq1	predicted protein [Populus trichocarpa]
comp20382_c0_seq1	predicted protein [Populus trichocarpa]
comp203821_c0_seq1	conserved hypothetical protein [Ricinus communis]
comp20393_c0_seq1	pentatricopeptide repeat-containing protein At5g66520-like [Vitis vinifera]
comp20410_c0_seq1	Retrotransposon gag protein [Solanum demissum]
comp20419_c0_seq1	pentatricopeptide repeat-containing protein At4g33170 [Vitis vinifera]
comp204245_c0_seq1	pit1 [Nicotiana tabacum]
comp20448_c0_seq1	uncharacterized protein LOC100243465 [Vitis vinifera]
comp20491_c0_seq1	maltose ABC transporter permease [Lactobacillus plantarum JDM1]
comp20513_c0_seq1	predicted protein [Populus trichocarpa]
comp20516_c0_seq1	hypothetical protein VITISV_015720 [Vitis vinifera]
comp205363_c0_seq1	oleosin 16 kDa [Vitis vinifera]
comp2054_c0_seq1	SAUR family protein [Populus trichocarpa]
comp20545_c0_seq1	receptor protein kinase [Ipomoea trifida]
comp20549_c1_seq1	predicted protein [Populus trichocarpa]
comp20552_c0_seq1	phototropin-2 [Solanum lycopersicum]
comp205750_c0_seq1	predicted protein [Populus trichocarpa]
comp205773_c0_seq1	dicer-1, putative [Ricinus communis]
comp20581_c0_seq1	GPI ethanolamine phosphate transferase 1-like [Glycine max]
comp205872_c0_seq1	putative polyprotein [Solanum lycopersicum]
comp205936_c0_seq1	unnamed protein product [Vitis vinifera]
comp20607_c0_seq1	hypothetical protein OsJ_10910 [Oryza sativa Japonica Group]
comp20613_c0_seq1	sorbitol PTS, EIIA [Lactobacillus plantarum JDM1]
comp20644_c0_seq1	alcohol dehydrogenase-like [Solanum lycopersicum]
comp20655_c0_seq1	RNase H family protein [Solanum demissum]
comp20672_c0_seq1	Small glutamine-rich tetratricopeptide repeat-containing protein A, putative [Ricinus communis]
comp20677_c0_seq1	hypothetical protein VITISV_009865 [Vitis vinifera]
comp20681_c0_seq1	hypothetical protein [Nicotiana tabacum]
comp206922_c0_seq1	beta-amylase 3, chloroplastic-like isoform 2 [Glycine max]
comp20696_c0_seq1	hypothetical protein VITISV_024998 [Vitis vinifera]
comp20697_c0_seq1	hypothetical protein VITISV_017363 [Vitis vinifera]
comp20723_c0_seq1	unnamed protein product [Vitis vinifera]
comp20728_c0_seq1	hypothetical protein OsI_36044 [Oryza sativa Indica Group]
comp20738_c0_seq1	unknown [Populus trichocarpa]
comp2081_c1_seq1	calmodulin binding protein, putative [Ricinus communis]
comp20858_c0_seq1	ABC transporter A family member 7 [Vitis vinifera]
comp20860_c0_seq1	unnamed protein product [Vitis vinifera]
comp20860_c1_seq1	predicted protein [Populus trichocarpa]
comp20867_c0_seq1	conserved hypothetical protein [Ricinus communis]
comp20890_c0_seq1	BRANCHED1B [Solanum lycopersicum]
comp208903_c0_seq1	hypothetical protein RO3G_04568 [Rhizopus oryzae RA 99-880]
comp20893_c0_seq1	predicted protein [Populus trichocarpa]
comp20893_c1_seq1	conserved hypothetical protein [Ricinus communis]
comp20911_c0_seq1	putative receptor-like protein kinase [Capsicum frutescens]
comp20915_c0_seq1	unnamed protein product [Vitis vinifera]
comp20917_c0_seq1	pentatricopeptide repeat-containing protein At5g02860 [Vitis vinifera]
comp20947_c0_seq1	phosphoribosylanthranilate transferase [Zea mays]
comp20960_c0_seq1	Endonuclease/exonuclease/phosphatase [Medicago truncatula]
comp209628_c0_seq1	AC027032_1 hypothetical protein [Arabidopsis thaliana]
comp209682_c0_seq1	MYB-like DNA-binding domain protein [Gossypium hirsutum]
comp209769_c0_seq1	hypothetical protein LYC_68t000008 [Solanum lycopersicum]
comp209780_c0_seq1	probable esterase At1g33990-like [Vitis vinifera]
comp20983_c0_seq1	predicted protein [Populus trichocarpa]
comp209859_c0_seq1	inter-alpha-trypsin inhibitor heavy chain H3 [Vitis vinifera]
comp209867_c0_seq1	unnamed protein product [Vitis vinifera]
comp209877_c0_seq1	cytochrome c oxidase subunit I, partial (mitochondrion) [Echinococcus canadensis]
comp20992_c0_seq1	F-box protein interaction domain containing protein [Solanum demissum]
comp209925_c0_seq1	hypothetical protein VITISV_040928 [Vitis vinifera]
comp209970_c0_seq1	hypothetical protein VITISV_039323 [Vitis vinifera]
comp209985_c0_seq1	hypothetical protein VITISV_019007 [Vitis vinifera]
comp21_c0_seq1	predicted protein [Populus trichocarpa]
comp210006_c0_seq1	class S F-box protein [Nicotiana alata]
comp210013_c0_seq1	U-box domain-containing protein 16 [Vitis vinifera]
comp210038_c0_seq1	lectin-receptor like protein kinase 3 [Nicotiana tabacum]
comp21009_c0_seq1	unnamed protein product [Thellungiella halophila]
comp210162_c0_seq1	conserved hypothetical protein [Ricinus communis]
comp210286_c0_seq1	nuclease, putative [Ricinus communis]
comp21032_c0_seq1	LOW QUALITY PROTEIN: carnitine O-palmitoyltransferase 1, liver isoform
comp210335_c0_seq1	hypothetical protein At2g17760 [imported] - Arabidopsis thaliana
comp21036_c0_seq1	pentatricopeptide repeat-containing protein At2g17140-like [Glycine
comp210367_c0_seq1	Xylem serine proteinase 1 precursor, putative [Ricinus communis]
comp2104_c0_seq1	unnamed protein product [Vitis vinifera]
comp210416_c0_seq1	hypothetical protein VITISV_017339 [Vitis vinifera]
comp210420_c0_seq1	putative phytosulfokine peptide precursor [Solanum tuberosum]
comp210427_c0_seq1	DEAD-box ATP-dependent RNA helicase 41-like [Vitis vinifera]
comp210583_c0_seq1	RING-H2 finger protein ATL1N [Medicago truncatula]
comp21060_c0_seq1	unnamed protein product [Lactobacillus plantarum WCFS1]
comp210646_c0_seq1	uncharacterized protein LOC100243911 [Vitis vinifera]
comp210648_c0_seq1	uncharacterized protein LOC100249974 [Vitis vinifera]
comp210651_c0_seq1	hypothetical protein [Beta vulgaris subsp. vulgaris]
comp210662_c0_seq1	predicted protein [Populus trichocarpa]
comp210665_c0_seq1	ferritin heavy chain [Apis mellifera]
comp210678_c0_seq1	ND6_10414 NADH dehydrogenase subunit 6 [Apis mellifera ligustica]
comp210792_c0_seq1	predicted protein [Populus trichocarpa]
comp210797_c0_seq1	unnamed protein product [Vitis vinifera]
comp210802_c0_seq1	unnamed protein product [Vitis vinifera]
comp210822_c0_seq1	LOW QUALITY PROTEIN: polygalacturonase-like [Vitis vinifera]
comp210886_c0_seq1	hypothetical protein VITISV_025518 [Vitis vinifera]
comp21089_c0_seq1	cation-chloride co-transporter [Nicotiana tabacum]
comp210891_c0_seq1	predicted protein [Populus trichocarpa]
comp210897_c0_seq1	conserved hypothetical protein [Ricinus communis]
comp21093_c0_seq1	pentatricopeptide repeat-containing protein At4g18520-like [Vitis vinifera]
comp210946_c0_seq1	odorant binding protein 3 precursor [Apis mellifera]
comp210952_c0_seq1	hypothetical protein MTR_2g019510 [Medicago truncatula]
comp211_c0_seq1	protein binding protein, putative [Ricinus communis]
comp211028_c0_seq1	putative pentatricopeptide repeat-containing protein At5g13230, mitochondrial-like [Vitis vinifera]
comp21106_c0_seq1	WRKY transcription factor-30 [Capsicum annuum]
comp21116_c0_seq1	predicted protein [Populus trichocarpa]
comp211215_c0_seq1	integrase [Populus trichocarpa]
comp211223_c0_seq1	probable glutathione-S-transferase [Capsicum annuum]
comp21129_c0_seq1	glucosyltransferase [Nicotiana tabacum]
comp211347_c0_seq1	predicted protein [Populus trichocarpa]
comp211360_c0_seq1	kinesin related protein [Solanum lycopersicum]
comp211389_c0_seq1	uncharacterized protein LOC100802676 isoform 1 [Glycine max]
comp211430_c0_seq1	acetyl-coenzyme A synthetase-like [Glycine max]
comp211464_c0_seq1	uncharacterized protein LOC100863702 [Apis florea]
comp211587_c0_seq1	unnamed protein product [Vitis vinifera]
comp211618_c0_seq1	phospholipase D delta-like isoform 2 [Glycine max]
comp211631_c0_seq1	glycosyltransferase [Lycium barbarum]
comp21178_c0_seq1	hypothetical protein VITISV_006810 [Vitis vinifera]
comp211781_c0_seq1	hypothetical protein VITISV_021899 [Vitis vinifera]
comp211816_c0_seq1	conserved hypothetical protein [Ricinus communis]
comp211831_c0_seq1	hypothetical protein VITISV_041111 [Vitis vinifera]
comp211832_c0_seq1	uncharacterized protein LOC100254466 [Vitis vinifera]
comp211877_c0_seq1	probable receptor protein kinase TMK1-like [Vitis vinifera]
comp212006_c0_seq1	uncharacterized protein LOC100252085 [Vitis vinifera]
comp21205_c0_seq1	hypothetical protein VITISV_038718 [Vitis vinifera]
comp212096_c0_seq1	Putative F-box domain containing protein, identical [Solanum demissum]
comp212138_c0_seq1	ABC transporter permease [Lactobacillus plantarum JDM1]
comp212263_c0_seq1	Putative gag polyprotein, identical [Solanum demissum]
comp21236_c0_seq1	chlororespiratory reduction 21 [Capsella bursa-pastoris]
comp212382_c0_seq1	TCP transcription factor 11 [Solanum lycopersicum]
comp2124_c0_seq1	unknown [Solanum lycopersicum]
comp212439_c0_seq1	Polyprotein, putative [Solanum demissum]
comp212455_c0_seq1	predicted protein [Populus trichocarpa]
comp212507_c0_seq1	putative pentatricopeptide repeat-containing protein At3g11460-like [Vitis vinifera]
comp212589_c0_seq1	hypothetical protein VITISV_036942 [Vitis vinifera]
comp21259_c0_seq1	S-locus lectin protein kinase-like protein [Arabidopsis thaliana]
comp21264_c0_seq1	ATP binding protein, putative [Ricinus communis]
comp21268_c0_seq1	predicted protein [Populus trichocarpa]
comp212717_c0_seq1	beta-tubulin cofactor d, putative [Ricinus communis]
comp212819_c0_seq1	polyribonucleotide nucleotidyltransferase-like [Vitis vinifera]
comp212849_c0_seq1	uncharacterized protein LOC100249368 [Vitis vinifera]
comp212889_c0_seq1	hypothetical protein VITISV_041982 [Vitis vinifera]
comp212903_c0_seq1	glucan endo-1,3-beta-glucosidase [Vitis vinifera]
comp21292_c0_seq1	ankyrin-like protein [Solanum tuberosum]
comp212982_c0_seq1	predicted protein [Populus trichocarpa]
comp213015_c0_seq1	probable dolichyl pyrophosphate Glc1Man9GlcNAc2 alpha-1,3-glucosyltransferase-like [Vitis vinifera]
comp213046_c0_seq1	putative polyprotein [Solanum habrochaites]
comp213056_c0_seq1	translation elongation factor EF-Tu [Nicotiana tabacum]
comp213134_c0_seq1	ABC transporter G family member 39-like [Glycine max]
comp213387_c0_seq1	hypothetical protein [Beta vulgaris subsp. vulgaris]
comp213392_c0_seq1	predicted protein [Populus trichocarpa]
comp2134_c0_seq1	leucyl-tRNA synthetase, putative [Ricinus communis]
comp213427_c0_seq1	Putative gag polyprotein, identical [Solanum demissum]
comp213433_c0_seq1	conserved hypothetical protein [Ricinus communis]
comp213497_c0_seq1	unnamed protein product [Vitis vinifera]
comp213555_c0_seq1	predicted protein [Populus trichocarpa]
comp213565_c0_seq1	uncharacterized protein LOC100254008 [Vitis vinifera]
comp21371_c0_seq1	vacuolar protein sorting-associated protein, putative [Ricinus communis]
comp213739_c0_seq1	triacylglycerol lipase SDP1-like isoform 1 [Vitis vinifera]
comp213759_c0_seq1	integrase [Beta vulgaris]
comp21392_c0_seq1	LOW QUALITY PROTEIN: E3 ubiquitin-protein ligase listerin-like [Vitis vinifera]
comp21400_c0_seq1	receptor-like protein 12-like [Vitis vinifera]
comp214009_c0_seq1	unnamed protein product [Vitis vinifera]
comp21409_c0_seq1	putative ribonuclease H protein At1g65750-like, partial [Vitis vinifera]
comp21411_c0_seq1	beta-amylase [Calystegia sepium]
comp214119_c0_seq1	LRR receptor-like serine/threonine-protein kinase GSO2-like [Vitis vinifera]
comp21417_c0_seq1	calcium-transporting ATPase, endoplasmic reticulum-type [Solanum lycopersicum]
comp21417_c1_seq1	calcium-transporting ATPase, endoplasmic reticulum-type [Solanum lycopersicum]
comp21428_c0_seq1	SlArf/Xyl1 [Solanum lycopersicum]
comp2143_c0_seq1	NTGP4, partial [Nicotiana tabacum]
comp21430_c0_seq1	putative reverse transcriptase [Petunia x hybrida]
comp21433_c0_seq1	hypothetical protein VITISV_043524 [Vitis vinifera]
comp214339_c0_seq1	AC026875_15 T6D22.19 [Arabidopsis thaliana]
comp214499_c0_seq1	unnamed protein product [Vitis vinifera]
comp2145_c0_seq1	putative GATA transcription factor 22 [Vitis vinifera]
comp214531_c0_seq1	retrotransposon protein, putative, unclassified [Oryza sativa Japonica Group]
comp214636_c0_seq1	LOW QUALITY PROTEIN: translation initiation factor IF-2, chloroplastic-like [Vitis vinifera]
comp21469_c0_seq1	hypothetical protein VITISV_006993 [Vitis vinifera]
comp214803_c0_seq1	unnamed protein product [Vitis vinifera]
comp214924_c0_seq1	hypothetical protein VITISV_009060 [Vitis vinifera]
comp214974_c0_seq1	ascorbate oxidase precursor [Nicotiana tabacum]
comp215031_c0_seq1	Fic protein [Volvox carteri f. nagariensis]
comp21510_c0_seq1	sodium/hydrogen exchanger 7-like isoform 1 [Brachypodium distachyon
comp21512_c0_seq1	unnamed protein product [Vitis vinifera]
comp21516_c0_seq1	hypothetical protein LOC725926 isoform 1 [Apis mellifera]
comp21518_c0_seq1	heat shock cognate protein 80 [Solanum lycopersicum]
comp21520_c0_seq1	AGO4-2, partial [Nicotiana benthamiana]
comp215253_c0_seq1	RNA-directed DNA polymerase (Reverse transcriptase) [Medicago truncatula]
comp215257_c0_seq1	unnamed protein product [Vitis vinifera]
comp21526_c0_seq1	uncharacterized protein LOC100261169 [Vitis vinifera]
comp21528_c0_seq1	uncharacterized protein LOC100795652 [Glycine max]
comp21528_c1_seq1	hypothetical protein [Nicotiana tabacum]
comp21547_c0_seq1	uncharacterized protein LOC100255804 [Vitis vinifera]
comp215495_c0_seq1	hypothetical protein AND_05903 [Anopheles darlingi]
comp2155_c0_seq1	PPR1 protein [Capsicum annuum]
comp215593_c0_seq1	sugar transporter, putative [Ricinus communis]
comp215640_c0_seq1	predicted protein [Populus trichocarpa]
comp215731_c0_seq1	molybdenum cofactor sulfurase [Solanum lycopersicum]
comp215802_c0_seq1	ATP binding protein, putative [Ricinus communis]
comp216001_c0_seq1	unnamed protein product [Vitis vinifera]
comp216083_c0_seq1	RNA binding protein, putative [Ricinus communis]
comp216316_c0_seq1	Multidrug and toxin extrusion protein [Medicago truncatula]
comp216351_c0_seq1	hypothetical protein VITISV_027895 [Vitis vinifera]
comp216361_c0_seq1	early nodulin-like protein 2 [Vitis vinifera]
comp21643_c0_seq1	pentatricopeptide repeat-containing protein At4g20090-like [Glycine
comp216515_c0_seq1	hypothetical protein VITISV_028317 [Vitis vinifera]
comp21657_c0_seq1	predicted protein [Populus trichocarpa]
comp21657_c1_seq1	predicted protein [Populus trichocarpa]
comp2166_c0_seq1	hypothetical protein VITISV_043904 [Vitis vinifera]
comp216701_c0_seq1	uncharacterized protein LOC100255705 [Vitis vinifera]
comp216726_c0_seq1	uncharacterized protein LOC100795416 [Glycine max]
comp21677_c0_seq1	predicted protein [Populus trichocarpa]
comp21700_c0_seq1	Pentatricopeptide repeat-containing protein [Medicago truncatula]
comp217072_c0_seq1	Leucine Rich Repeat domain protein [Microcoleus chthonoplastes PCC 7420]
comp21719_c0_seq1	ABC transporter G family member 39-like [Glycine max]
comp217266_c0_seq1	hypothetical protein VITISV_015553 [Vitis vinifera]
comp21727_c1_seq1	putative permease 1 [Oryza sativa Japonica Group]
comp217577_c0_seq1	predicted protein [Populus trichocarpa]
comp2176_c0_seq1	unnamed protein product [Vitis vinifera]
comp217608_c0_seq1	probable serine/threonine-protein kinase abkC-like [Glycine max]
comp21764_c0_seq1	uncharacterized protein LOC100249696 [Vitis vinifera]
comp217773_c0_seq1	ORF1; putative [Homo sapiens]
comp21783_c0_seq1	predicted protein [Populus trichocarpa]
comp21791_c0_seq1	unnamed protein product [Vitis vinifera]
comp218039_c0_seq1	predicted protein [Nematostella vectensis]
comp218093_c0_seq1	fructokinase-like protein 2 [Nicotiana benthamiana]
comp218196_c0_seq1	uncharacterized protein LOC100264016 [Vitis vinifera]
comp218199_c0_seq1	hypothetical protein VITISV_018965 [Vitis vinifera]
comp218245_c0_seq1	serine/threonine-protein kinase CBK1 [Vitis vinifera]
comp218433_c0_seq1	TIR-NBS-LRR type disease resistance protein [Arachis hypogaea]
comp2187_c0_seq1	unnamed protein product [Vitis vinifera]
comp21882_c0_seq1	transferase, transferring glycosyl groups, putative [Ricinus communis]
comp218988_c0_seq1	Polygalacturonase precursor, putative [Ricinus communis]
comp21918_c0_seq1	basic 7S globulin 2 precursor small subunit, putative [Ricinus communis]
comp21918_c1_seq1	basic 7S globulin 2 precursor small subunit, putative [Ricinus communis]
comp21923_c0_seq1	uncharacterized protein LOC100243206 [Vitis vinifera]
comp219232_c0_seq1	aminopeptidase N-like [Apis mellifera]
comp219279_c0_seq1	disease resistance protein BS2 [Capsicum chacoense]
comp219404_c0_seq1	conserved hypothetical protein [Mollicutes bacterium D7]
comp21960_c0_seq1	hypothetical protein [Lotus japonicus]
comp219695_c0_seq1	hypothetical protein STB1_57t00021 [Solanum tuberosum]
comp2197_c0_seq1	helicase-like protein [Oryza sativa Japonica Group]
comp219781_c0_seq1	putative polyprotein [Solanum lycopersicum]
comp219837_c0_seq1	putative polyprotein [Solanum habrochaites]
comp21998_c0_seq1	carotenoid cleavage dioxygenase 7 [Solanum lycopersicum]
comp2201_c0_seq1	receptor-like protein kinase INRPK1 [Ipomoea nil]
comp220190_c0_seq1	TdcA1-ORF1-ORF2 [Daucus carota]
comp22024_c0_seq1	AC079679_3 reverse transcriptase, putative; 16838-20266 [Arabidopsis thaliana]
comp22028_c0_seq1	ubiquitin-protein ligase [Cucumis melo subsp. melo]
comp220370_c0_seq1	pentatricopeptide repeat-containing protein At4g16835, mitochondria
comp220502_c0_seq1	hypothetical protein VITISV_026307 [Vitis vinifera]
comp22081_c0_seq1	hypothetical protein VITISV_020569 [Vitis vinifera]
comp2210_c0_seq1	unnamed protein product [Vitis vinifera]
comp22128_c0_seq1	predicted protein [Populus trichocarpa]
comp22133_c0_seq1	hypothetical protein VITISV_007245 [Vitis vinifera]
comp221378_c0_seq1	predicted protein [Populus trichocarpa]
comp2214_c1_seq1	phosphoglucomutase, putative [Ricinus communis]
comp221464_c0_seq1	predicted protein [Populus trichocarpa]
comp22175_c0_seq1	unnamed protein product [Vitis vinifera]
comp2218_c0_seq1	Regulator of ribonuclease activity A, putative [Ricinus communis]
comp22190_c0_seq1	hypothetical protein VITISV_021024 [Vitis vinifera]
comp22192_c0_seq1	probable peptide/nitrate transporter At1g27040-like [Glycine max]
comp22212_c0_seq1	putative pentatricopeptide repeat-containing protein At1g68930 [Vitis vinifera]
comp22215_c0_seq1	basic helix-loop-helix-containing protein, putative [Ricinus communis]
comp2224_c0_seq1	TCP transcription factor 24 [Solanum lycopersicum]
comp2225_c0_seq1	uncharacterized protein LOC100305527 [Glycine max]
comp22270_c0_seq1	Glycoside hydrolase, family 28 [Enterococcus faecium DO]
comp22277_c0_seq1	uncharacterized protein LOC100248593 [Vitis vinifera]
comp2231_c0_seq1	formin-like protein 6-like [Vitis vinifera]
comp223147_c0_seq1	hypothetical protein MTR_5g019920 [Medicago truncatula]
comp22340_c0_seq1	putative polyprotein [Solanum habrochaites]
comp22351_c0_seq1	RNA-directed DNA polymerase (Reverse transcriptase); Ribonuclease H [Medicago truncatula]
comp223661_c0_seq1	CF0 subunit I of ATP synthase [Oocystis solitaria]
comp224453_c0_seq1	hypothetical protein SORBIDRAFT_08g019630 [Sorghum bicolor]
comp22446_c0_seq1	unnamed protein product [Vitis vinifera]
comp22453_c0_seq1	E1-E2 family cation-transport ATPase [Lactobacillus plantarum subsp. plantarum ATCC 14917]
comp22480_c0_seq1	nucleolar RNA-associated protein, putative [Ricinus communis]
comp224817_c0_seq1	patatin protein [Solanum tuberosum]
comp2249_c0_seq1	uncharacterized protein LOC100788419 [Glycine max]
comp2249_c1_seq1	predicted protein [Populus trichocarpa]
comp225014_c0_seq1	predicted protein [Populus trichocarpa]
comp22503_c0_seq1	unnamed protein product [Vitis vinifera]
comp225150_c0_seq1	2-oxoglutarate decarboxylase/ hydro-lyase/ magnesium ion binding protein [Arabidopsis lyrata subsp. lyr
comp22516_c0_seq1	predicted protein [Populus trichocarpa]
comp22565_c0_seq1	hypothetical protein RCOM_0886650 [Ricinus communis]
comp225738_c0_seq1	dehydrogenase/reductase SDR family member 11-like [Apis mellifera]
comp22580_c0_seq1	Putative polyprotein, identical [Solanum demissum]
comp22600_c0_seq1	predicted protein [Populus trichocarpa]
comp226012_c0_seq1	auxin efflux facilitator SlPIN7 [Solanum lycopersicum]
comp226108_c0_seq1	protein binding protein, putative [Ricinus communis]
comp226112_c0_seq1	conserved hypothetical protein [Ricinus communis]
comp22620_c0_seq1	sodium/hydrogen exchanger 4-like [Vitis vinifera]
comp226246_c0_seq1	RNase H family protein [Solanum demissum]
comp226275_c0_seq1	hypothetical protein NitaMp154 [Nicotiana tabacum]
comp22631_c0_seq1	microtubule-associated protein [Nicotiana benthamiana]
comp226320_c0_seq1	predicted protein [Populus trichocarpa]
comp226332_c0_seq1	tropinone reductase homolog [Vitis vinifera]
comp226396_c0_seq1	RRP12-like protein-like [Vitis vinifera]
comp22641_c0_seq1	TATA-binding protein-associated factor 172 isoform 1 [Vitis vinifera]
comp226485_c1_seq1	unnamed protein product [Vitis vinifera]
comp226495_c0_seq1	conserved hypothetical protein [Ricinus communis]
comp226511_c0_seq1	predicted protein [Populus trichocarpa]
comp226544_c0_seq1	predicted protein [Populus trichocarpa]
comp226595_c0_seq1	predicted protein [Populus trichocarpa]
comp22665_c0_seq1	hypothetical protein VITISV_024689 [Vitis vinifera]
comp226659_c0_seq1	auxin-induced protein 5NG4-like [Vitis vinifera]
comp226688_c0_seq1	uncharacterized protein LOC100781873 [Glycine max]
comp226740_c0_seq1	protein DA1-related 2 [Vitis vinifera]
comp226742_c0_seq1	unnamed protein product [Vitis vinifera]
comp226779_c0_seq1	predicted protein [Populus trichocarpa]
comp2268_c0_seq1	probable lysine-specific demethylase ELF6-like [Vitis vinifera]
comp226818_c0_seq1	Putative gag-pol polyprotein, identical [Solanum demissum]
comp22689_c0_seq1	CC-NBS-LRR putative disease resistance protein, partial [Solanum melongena]
comp226897_c0_seq1	receptor-like protein kinase [Nicotiana tabacum]
comp226917_c0_seq1	glutathione S-transferase U1 [Nicotiana benthamiana]
comp226944_c0_seq1	BEL1-related homeotic protein 30 [Solanum tuberosum]
comp226945_c0_seq1	predicted protein [Populus trichocarpa]
comp22696_c0_seq1	pentatricopeptide repeat-containing protein At1g56690, mitochondrial-like [Vitis vinifera]
comp226982_c0_seq1	Putative transposase, identical [Solanum tuberosum]
comp22706_c0_seq1	uncharacterized protein LOC100806603 [Glycine max]
comp227097_c0_seq1	zinc finger CCCH domain-containing protein 66-like [Glycine max]
comp227160_c0_seq1	putative integrase [Beta vulgaris]
comp227183_c0_seq1	transcription factor AP2-EREBP [Lotus japonicus]
comp227199_c0_seq1	uncharacterized protein LOC100261856 [Vitis vinifera]
comp2273_c0_seq1	Putative hAT family dimerisation domain containing protein, identical [Solanum demissum]
comp227382_c0_seq1	hypothetical protein VITISV_034983 [Vitis vinifera]
comp227447_c0_seq1	hypothetical protein VITISV_003086 [Vitis vinifera]
comp22755_c0_seq1	unnamed protein product [Vitis vinifera]
comp22755_c1_seq1	predicted protein [Populus trichocarpa]
comp227614_c0_seq1	predicted protein [Populus trichocarpa]
comp227624_c0_seq1	uncharacterized protein LOC100817742 [Glycine max]
comp227631_c0_seq1	cytochrome P450 [Capsicum annuum]
comp22766_c1_seq1	predicted protein [Populus trichocarpa]
comp22769_c0_seq1	hypothetical protein VITISV_027864 [Vitis vinifera]
comp227702_c0_seq1	hypothetical protein VITISV_000398 [Vitis vinifera]
comp22779_c0_seq1	putative retrotransposon protein [Phyllostachys edulis]
comp227831_c0_seq1	probable LRR receptor-like serine/threonine-protein kinase At3g47570-like [Vitis vinifera]
comp22786_c0_seq1	hypothetical protein [Beta vulgaris subsp. vulgaris]
comp227940_c0_seq1	unnamed protein product [Vitis vinifera]
comp22804_c0_seq1	predicted protein [Populus trichocarpa]
comp228131_c0_seq1	HSP68 [Solanum tuberosum]
comp228138_c0_seq1	receptor-like protein kinase [Nicotiana tabacum]
comp228175_c0_seq1	predicted protein [Populus trichocarpa]
comp228186_c0_seq1	unnamed protein product [Vitis vinifera]
comp228193_c0_seq1	unnamed protein product [Vitis vinifera]
comp228197_c0_seq1	conserved hypothetical protein [Ricinus communis]
comp22821_c0_seq1	hypothetical protein VITISV_009267 [Vitis vinifera]
comp228264_c0_seq1	hypothetical protein SDM1_41t00011 [Solanum demissum]
comp228327_c0_seq1	hypothetical protein VITISV_025492 [Vitis vinifera]
comp228397_c0_seq1	aromatic amino acid decarboxylase 1A [Solanum lycopersicum]
comp2285_c0_seq1	hypothetical protein VITISV_006082 [Vitis vinifera]
comp228513_c0_seq1	hypothetical protein STB1_57t00015 [Solanum tuberosum]
comp2286_c1_seq1	conserved hypothetical protein [Ricinus communis]
comp228617_c0_seq1	conserved hypothetical protein [Ricinus communis]
comp228646_c0_seq1	Putative zinc finger protein, identical [Solanum demissum]
comp228726_c0_seq1	uncharacterized protein At5g41620-like [Vitis vinifera]
comp22873_c0_seq1	unnamed protein product [Vitis vinifera]
comp228737_c0_seq1	cytochrome P450 [Populus trichocarpa]
comp228792_c0_seq1	Putative late blight resistance protein, identical [Solanum demissum]
comp228886_c0_seq1	blue copper protein-like [Glycine max]
comp229175_c0_seq1	conserved hypothetical protein [Ricinus communis]
comp22919_c0_seq1	predicted protein [Populus trichocarpa]
comp2293_c0_seq1	8-amino-7-oxononanoate synthase-like [Glycine max]
comp229343_c0_seq1	putative S-RNase binding protein p11 precursor [Nicotiana alata]
comp229380_c0_seq1	3-ketoacyl-CoA synthase 12-like [Glycine max]
comp22941_c0_seq1	RNA-directed DNA polymerase (Reverse transcriptase) [Medicago truncatula]
comp229415_c0_seq1	predicted protein [Populus trichocarpa]
comp229416_c0_seq1	protein SPA1-RELATED 2-like, partial [Vitis vinifera]
comp229442_c0_seq1	callose synthase 12-like, partial [Glycine max]
comp229558_c0_seq1	hypothetical protein RCOM_0251410 [Ricinus communis]
comp229599_c0_seq1	hypothetical protein VITISV_015758 [Vitis vinifera]
comp229651_c0_seq1	receptor-like kinase [Nicotiana glutinosa]
comp229800_c0_seq1	uncharacterized protein LOC100267467 [Vitis vinifera]
comp22988_c0_seq1	uncharacterized protein LOC100252331 [Vitis vinifera]
comp229948_c0_seq1	hypothetical protein VITISV_044067 [Vitis vinifera]
comp230002_c0_seq1	AC079679_3 reverse transcriptase, putative; 16838-20266 [Arabidopsis thaliana]
comp23007_c0_seq1	uncharacterized protein LOC100854178, partial [Vitis vinifera]
comp230155_c0_seq1	hypothetical protein VITISV_007384 [Vitis vinifera]
comp230204_c0_seq1	probable polyadenylate-binding protein At2g36660 [Vitis vinifera]
comp23022_c0_seq1	Low-molecular-weight cysteine-rich protein LCR78 precursor, putative [Ricinus communis]
comp230249_c0_seq1	unnamed protein product [Vitis vinifera]
comp230252_c0_seq1	uncharacterized protein LOC100258455 [Vitis vinifera]
comp23030_c0_seq1	Gamma-glutamyl-gamma-aminobutyrate hydrolase, putative [Ricinus communis]
comp23044_c0_seq1	unnamed protein product [Sorangium cellulosum 'So ce 56']
comp230509_c0_seq1	Topless-related protein 1 [Arabidopsis thaliana]
comp230523_c0_seq1	malonyltransferase [Nicotiana tabacum]
comp23068_c0_seq1	Putative hAT family dimerisation domain containing protein, identical [Solanum demissum]
comp23069_c0_seq1	filament-like plant protein 7-like [Vitis vinifera]
comp230725_c0_seq1	MuDR family transposase containing protein [Solanum demissum]
comp23074_c0_seq1	putative polyprotein [Solanum lycopersicum]
comp23078_c0_seq1	Major Facilitator Superfamily protein [Solanum demissum]
comp23079_c0_seq1	peroxisomal membrane ABC transporter family, PMP family [Populus trichocarpa]
comp23082_c0_seq1	kinesin-like protein NACK2 [Nicotiana tabacum]
comp23088_c0_seq1	polygalacturonase At1g48100-like [Vitis vinifera]
comp23090_c0_seq1	unnamed protein product [Vitis vinifera]
comp23091_c0_seq1	predicted protein [Populus trichocarpa]
comp23094_c0_seq1	uncharacterized protein LOC100241826 [Vitis vinifera]
comp230956_c0_seq1	potassium channel TORK1 [Nicotiana tabacum]
comp23097_c0_seq1	predicted protein [Populus trichocarpa]
comp23097_c1_seq1	ankyrin repeat-containing protein At3g12360-like [Vitis vinifera]
comp23107_c0_seq1	predicted protein [Populus trichocarpa]
comp2311_c0_seq1	DNA binding protein, putative [Ricinus communis]
comp23116_c0_seq1	predicted protein [Populus trichocarpa]
comp231221_c0_seq1	conserved hypothetical protein [Ricinus communis]
comp23126_c0_seq1	conserved hypothetical protein [Ricinus communis]
comp23127_c0_seq1	hypothetical protein VITISV_021011 [Vitis vinifera]
comp2313_c0_seq1	bifunctional monodehydroascorbate reductase and carbonic anhydrase
comp231319_c0_seq1	predicted protein [Populus trichocarpa]
comp23139_c0_seq1	uncharacterized protein LOC100811508 [Glycine max]
comp2314_c0_seq1	unnamed protein product [Vitis vinifera]
comp2314_c1_seq1	tetratricopeptide repeat protein 7A-like [Vitis vinifera]
comp231417_c0_seq1	Ycf2 [Solanum tuberosum]
comp23143_c0_seq1	orcinol O-methyltransferase [Rosa hybrid cultivar]
comp231551_c0_seq1	predicted protein [Populus trichocarpa]
comp23156_c0_seq1	F-box protein interaction domain containing protein [Solanum demissum]
comp23167_c0_seq1	conserved hypothetical protein [Ricinus communis]
comp23176_c0_seq1	TCP transcription factor 5 [Solanum lycopersicum]
comp231762_c0_seq1	uncharacterized protein LOC100260392 [Vitis vinifera]
comp23178_c0_seq1	hypothetical chloroplast RF1 [Chlorella variabilis]
comp231801_c0_seq1	unnamed protein product [Vitis vinifera]
comp231818_c0_seq1	uncharacterized protein LOC100854178, partial [Vitis vinifera]
comp23183_c0_seq1	uncharacterized protein LOC100249402 [Vitis vinifera]
comp23194_c0_seq1	hypothetical protein LOC100579019 [Apis mellifera]
comp23197_c0_seq1	Dehydration-responsive element-binding protein 1B , putative [Solanum demissum]
comp231991_c0_seq1	transporter, putative [Ricinus communis]
comp232054_c0_seq1	TIR-NBS-LRR type disease resistance protein [Arachis hypogaea]
comp23210_c0_seq1	bHLH transcription factor MYC4 [Catharanthus roseus]
comp23211_c0_seq1	uncharacterized protein LOC100251363 [Vitis vinifera]
comp23211_c1_seq1	uncharacterized protein [Arabidopsis thaliana]
comp23212_c0_seq1	uncharacterized protein LOC100263296 [Vitis vinifera]
comp23221_c0_seq1	uncharacterized protein LOC100854331 [Vitis vinifera]
comp23224_c0_seq1	putative polyprotein [Solanum lycopersicum]
comp23228_c0_seq1	leucine-rich repeat receptor-like serine/threonine-protein kinase At1g17230 [Vitis vinifera]
comp23230_c0_seq1	armadillo repeat-containing protein, partial [Nicotiana tabacum]
comp232333_c0_seq1	hypothetical protein VITISV_009388 [Vitis vinifera]
comp23237_c0_seq1	probable S-acyltransferase At4g01730 [Vitis vinifera]
comp23244_c0_seq1	Palmitoyltransferase TIP1, putative [Ricinus communis]
comp23246_c0_seq1	hypothetical protein MTR_3g080180 [Medicago truncatula]
comp23246_c1_seq1	ubiquitin, putative [Ricinus communis]
comp23249_c0_seq1	unnamed protein product [Vitis vinifera]
comp23250_c0_seq1	nucleoporin SEH1-like [Vitis vinifera]
comp23253_c0_seq1	auxin-regulated dual specificity cytosolic kinase [Solanum lycopersicum]
comp23262_c0_seq1	conserved hypothetical protein [Ricinus communis]
comp232648_c0_seq1	putative polyprotein [Solanum lycopersicum]
comp23278_c0_seq1	unnamed protein product [Vitis vinifera]
comp232872_c0_seq1	pentatricopeptide repeat-containing protein At5g27270-like [Vitis vinifera]
comp23302_c0_seq1	hypothetical protein [Beta vulgaris subsp. vulgaris]
comp233063_c0_seq1	DDB1- and CUL4-associated factor homolog 1-like [Vitis vinifera]
comp23307_c0_seq1	CRS2-associated factor 1, mitochondrial [Vitis vinifera]
comp23307_c1_seq1	conserved hypothetical protein [Ricinus communis]
comp233090_c0_seq1	NF-X1-type zinc finger protein NFXL1-like [Vitis vinifera]
comp23312_c0_seq1	subtilisin-like protease SDD1-like [Vitis vinifera]
comp23312_c1_seq1	subtilisin-like protease SDD1-like [Vitis vinifera]
comp233185_c0_seq1	phospholipase d, putative [Ricinus communis]
comp233193_c0_seq1	putative At5g37260 [Solanum ochranthum]
comp23329_c0_seq1	ABC transporter G family member 11-like [Vitis vinifera]
comp233343_c0_seq1	retroelement pol polyprotein-like [Arabidopsis thaliana]
comp23338_c0_seq1	U-box domain-containing protein 40 [Vitis vinifera]
comp2334_c0_seq1	unnamed protein product [Vitis vinifera]
comp2334_c1_seq1	LOW QUALITY PROTEIN: exocyst complex component 2 [Vitis vinifera]
comp23348_c0_seq1	unnamed protein product [Vitis vinifera]
comp23349_c0_seq1	cytochrome b6 [Volvox carteri]
comp23355_c0_seq1	uncharacterized protein [Arabidopsis thaliana]
comp233617_c0_seq1	inositol or phosphatidylinositol kinase, putative [Ricinus communis]
comp233752_c0_seq1	PPR repeat domain-containing protein [Arabidopsis thaliana]
comp233801_c0_seq1	ubiquitin-protein ligase, putative [Ricinus communis]
comp233811_c0_seq1	zinc ion binding protein, putative [Ricinus communis]
comp233813_c0_seq1	abscisic acid-insensitive 5-like protein 2 [Arabidopsis thaliana]
comp23385_c0_seq1	uncharacterized protein LOC100249432 isoform 1 [Vitis vinifera]
comp233930_c0_seq1	GDSL esterase/lipase At5g55050 [Vitis vinifera]
comp234015_c0_seq1	putative pentatricopeptide repeat-containing protein At5g06400, mitochondrial-like [Vitis vinifera]
comp2341_c0_seq1	Rhamnogalacturonate lyase [Medicago truncatula]
[truncated: 25,192 more rows]
