# Supplementary material for: Transcriptome Sequencing and De Novo Analysis of a Cytoplasmic Male Sterile Line and Its Near-Isogenic Restorer Line in Chili Pepper (Capsicum annuum L.)
Source: PLoS One. 2013 Jun 4;8(6):e65209. doi: 10.1371/journal.pone.0065209 (PMC3672106; doi:10.1371/journal.pone.0065209)
Supplement: Table S2 — KEGG biochemical mappings for Capsicum annuum L. (XLS) [file pone.0065209.s002.xls]

## Sheet: Sheet1
Pathway	Number of unigenes
ABC transporters	12
Acute myeloid leukemia	9
Adherens junction	9
Adipocytokine signaling pathway	9
African trypanosomiasis	2
Alanine, aspartate and glutamate metabolism	32
Alcoholism	32
Aldosterone-regulated sodium reabsorption	5
alpha-Linolenic acid metabolism	19
Alzheimers disease	62
Amino sugar and nucleotide sugar metabolism	67
Aminoacyl-tRNA biosynthesis	46
Aminobenzoate degradation	20
Amoebiasis	6
Amphetamine addiction	11
Amyotrophic lateral sclerosis (ALS)	10
Antigen processing and presentation	15
Apoptosis	15
Arachidonic acid metabolism	13
Arginine and proline metabolism	50
Arrhythmogenic right ventricular cardiomyopathy (ARVC)	1
Ascorbate and aldarate metabolism	35
Atrazine degradation	1
Axon guidance	12
B cell receptor signaling pathway	11
Bacterial invasion of epithelial cells	10
Bacterial secretion system	10
Basal cell carcinoma	3
Basal transcription factors	29
Base excision repair	33
Benzoate degradation	6
beta-Alanine metabolism	22
Betalain biosynthesis	1
Bile secretion	8
Biosynthesis of ansamycins	3
Biosynthesis of siderophore group nonribosomal peptides	1
Biosynthesis of unsaturated fatty acids	21
Biosynthesis of vancomycin group antibiotics	1
Biotin metabolism	3
Bisphenol degradation	15
Bladder cancer	6
Brassinosteroid biosynthesis	5
Butanoate metabolism	18
Butirosin and neomycin biosynthesis	1
C5-Branched dibasic acid metabolism	6
Caffeine metabolism	2
Calcium signaling pathway	22
Caprolactam degradation	1
Carbohydrate digestion and absorption	3
Carbon fixation in photosynthetic organisms	49
Carbon fixation pathways in prokaryotes	17
Cardiac muscle contraction	14
Carotenoid biosynthesis	15
Cell cycle	71
Cell cycle - Caulobacter	9
Cell cycle - yeast	65
Chagas disease (American trypanosomiasis)	21
Chemokine signaling pathway	10
Chloroalkane and chloroalkene degradation	9
Chlorocyclohexane and chlorobenzene degradation	1
Cholinergic synapse	9
Chronic myeloid leukemia	8
Circadian rhythm - fly	2
Circadian rhythm - mammal	7
Circadian rhythm - plant	18
Citrate cycle (TCA cycle)	35
Cocaine addiction	4
Collecting duct acid secretion	13
Colorectal cancer	13
Cutin, suberine and wax biosynthesis	9
Cyanoamino acid metabolism	17
Cysteine and methionine metabolism	45
Cytosolic DNA-sensing pathway	14
D-Glutamine and D-glutamate metabolism	3
Dilated cardiomyopathy (DCM)	3
Diterpenoid biosynthesis	3
DNA replication	42
Dopaminergic synapse	24
Dorso-ventral axis formation	5
Drug metabolism - cytochrome P450	30
Drug metabolism - other enzymes	29
Endocrine and other factor-regulated calcium reabsorption	8
Endocytosis	45
Endometrial cancer	12
Epithelial cell signaling in Helicobacter pylori infection	16
Epstein-Barr virus infection	72
ErbB signaling pathway	11
Ether lipid metabolism	12
Ethylbenzene degradation	1
Fanconi anemia pathway	43
Fat digestion and absorption	4
Fatty acid biosynthesis	17
Fatty acid elongation	11
Fatty acid metabolism	24
Fc epsilon RI signaling pathway	7
Fc gamma R-mediated phagocytosis	29
Flavone and flavonol biosynthesis	5
Flavonoid biosynthesis	13
Fluorobenzoate degradation	1
Focal adhesion	13
Folate biosynthesis	15
Fructose and mannose metabolism	30
GABAergic synapse	12
Galactose metabolism	25
Gap junction	14
Gastric acid secretion	5
Geraniol degradation	2
Glioma	11
Glucosinolate biosynthesis	3
Glutamatergic synapse	21
Glutathione metabolism	40
Glycerolipid metabolism	32
Glycerophospholipid metabolism	43
Glycine, serine and threonine metabolism	38
Glycolysis / Gluconeogenesis	63
Glycosaminoglycan biosynthesis - chondroitin sulfate	1
Glycosaminoglycan biosynthesis - heparan sulfate	2
Glycosaminoglycan degradation	7
Glycosphingolipid biosynthesis - ganglio series	4
Glycosphingolipid biosynthesis - globo series	6
Glycosylphosphatidylinositol(GPI)-anchor biosynthesis	25
Glyoxylate and dicarboxylate metabolism	39
GnRH signaling pathway	17
Hedgehog signaling pathway	6
Hepatitis C	18
Herpes simplex infection	33
Histidine metabolism	11
Homologous recombination	32
HTLV-I infection	53
Huntingtons disease	74
Hypertrophic cardiomyopathy (HCM)	3
Influenza A	27
Inositol phosphate metabolism	38
Insulin signaling pathway	41
Isoquinoline alkaloid biosynthesis	10
Jak-STAT signaling pathway	2
Legionellosis	14
Leishmaniasis	11
Leukocyte transendothelial migration	1
Limonene and pinene degradation	17
Linoleic acid metabolism	9
Lipoic acid metabolism	3
Lipopolysaccharide biosynthesis	7
Long-term depression	12
Long-term potentiation	18
Lysine biosynthesis	7
Lysine degradation	11
Lysosome	44
MAPK signaling pathway	19
MAPK signaling pathway - fly	5
MAPK signaling pathway - yeast	4
Measles	20
Meiosis - yeast	49
Melanogenesis	12
Melanoma	8
Metabolism of xenobiotics by cytochrome P450	29
Methane metabolism	65
Mineral absorption	6
Mismatch repair	32
Monoterpenoid biosynthesis	4
Morphine addiction	3
mRNA surveillance pathway	66
mTOR signaling pathway	19
Naphthalene degradation	5
Natural killer cell mediated cytotoxicity	10
Neuroactive ligand-receptor interaction	2
Neurotrophin signaling pathway	26
NF-kappa B signaling pathway	13
N-Glycan biosynthesis	34
Nicotinate and nicotinamide metabolism	13
Nicotine addiction	1
Nitrogen metabolism	30
Nitrotoluene degradation	1
NOD-like receptor signaling pathway	7
Non-homologous end-joining	9
Non-small cell lung cancer	7
Notch signaling pathway	10
Novobiocin biosynthesis	4
Nucleotide excision repair	53
Olfactory transduction	4
One carbon pool by folate	14
Oocyte meiosis	48
Osteoclast differentiation	9
Other glycan degradation	10
Other types of O-glycan biosynthesis	16
Oxidative phosphorylation	87
p53 signaling pathway	29
Pancreatic cancer	8
Pancreatic secretion	6
Pantothenate and CoA biosynthesis	22
Parkinsons disease	58
Pathogenic Escherichia coli infection	13
Pathways in cancer	31
Pentose and glucuronate interconversions	49
Pentose phosphate pathway	33
Peptidoglycan biosynthesis	2
Peroxisome	43
Pertussis	15
Phagosome	38
Phenylalanine metabolism	45
Phenylalanine, tyrosine and tryptophan biosynthesis	30
Phenylpropanoid biosynthesis	51
Phosphatidylinositol signaling system	35
Phosphonate and phosphinate metabolism	3
Phosphotransferase system (PTS)	1
Photosynthesis	48
Photosynthesis - antenna proteins	8
Phototransduction	3
Phototransduction - fly	3
Plant hormone signal transduction	85
Plant-pathogen interaction	62
Polycyclic aromatic hydrocarbon degradation	16
Polyketide sugar unit biosynthesis	1
Porphyrin and chlorophyll metabolism	52
PPAR signaling pathway	21
Primary bile acid biosynthesis	1
Primary immunodeficiency	2
Prion diseases	11
Progesterone-mediated oocyte maturation	33
Propanoate metabolism	20
Prostate cancer	15
Proteasome	32
Protein digestion and absorption	6
Protein export	29
Protein processing in endoplasmic reticulum	85
Proximal tubule bicarbonate reclamation	6
Purine metabolism	114
Pyrimidine metabolism	97
Pyruvate metabolism	53
Regulation of actin cytoskeleton	27
Regulation of autophagy	13
Renal cell carcinoma	11
Renin-angiotensin system	7
Retinol metabolism	22
Retrograde endocannabinoid signaling	9
Rheumatoid arthritis	17
Riboflavin metabolism	7
Ribosome	163
Ribosome biogenesis in eukaryotes	57
RIG-I-like receptor signaling pathway	8
RNA degradation	51
RNA polymerase	32
RNA transport	99
Salivary secretion	7
Salmonella infection	12
Selenocompound metabolism	10
Serotonergic synapse	12
Sesquiterpenoid and triterpenoid biosynthesis	6
Shigellosis	14
Small cell lung cancer	5
SNARE interactions in vesicular transport	26
Sphingolipid metabolism	18
Spliceosome	106
Starch and sucrose metabolism	99
Steroid biosynthesis	16
Steroid degradation	1
Steroid hormone biosynthesis	18
Stilbenoid, diarylheptanoid and gingerol biosynthesis	18
Streptomycin biosynthesis	7
Styrene degradation	3
Sulfur metabolism	17
Sulfur relay system	11
Synaptic vesicle cycle	29
Synthesis and degradation of ketone bodies	7
Systemic lupus erythematosus	19
T cell receptor signaling pathway	11
Taste transduction	4
Taurine and hypotaurine metabolism	5
Terpenoid backbone biosynthesis	34
Tetracycline biosynthesis	3
TGF-beta signaling pathway	18
Thiamine metabolism	8
Thyroid cancer	6
Tight junction	20
Toll-like receptor signaling pathway	12
Toluene degradation	1
Toxoplasmosis	20
Transcriptional misregulation in cancers	12
Tropane, piperidine and pyridine alkaloid biosynthesis	14
Tryptophan metabolism	19
Tuberculosis	40
Two-component system	18
Type I diabetes mellitus	3
Type II diabetes mellitus	12
Tyrosine metabolism	23
Ubiquinone and other terpenoid-quinone biosynthesis	24
Ubiquitin mediated proteolysis	70
Valine, leucine and isoleucine biosynthesis	20
Valine, leucine and isoleucine degradation	30
Various types of N-glycan biosynthesis	21
Vascular smooth muscle contraction	12
Vasopressin-regulated water reabsorption	6
VEGF signaling pathway	11
Vibrio cholerae infection	24
Viral carcinogenesis	55
Viral myocarditis	6
Vitamin B6 metabolism	5
Vitamin digestion and absorption	1
Wnt signaling pathway	38
Zeatin biosynthesis	8
