# Supplementary material for: Transcriptome Sequencing and De Novo Analysis of a Cytoplasmic Male Sterile Line and Its Near-Isogenic Restorer Line in Chili Pepper (Capsicum annuum L.)
Source: PLoS One. 2013 Jun 4;8(6):e65209. doi: 10.1371/journal.pone.0065209 (PMC3672106; doi:10.1371/journal.pone.0065209)
Supplement: Table S3 — Differentially expressed unigenes between 121A and 121C. (XLS) [file pone.0065209.s003.xls]

## Sheet: Sheet1
QueryName	121A		121C		log2ratio	q-value	p-value	Up-Down-Regulation(121A/121C)
	reads	RPKM	reads	RPKM
comp100175_c0_seq1	60	7.29945	18	2.46307	1.56733	6.19654e-05	TRUE	up
comp100183_c0_seq1	36	2.85145	69	6.1472	-1.10824	0.00061804	TRUE	down
comp100186_c0_seq1	0	0	22	9.17519	-5.62907	3.44479e-06	TRUE	down
comp100203_c0_seq1	0	0	71	8.17637	-7.31938	2.86262e-17	TRUE	down
comp100365_c0_seq1	23	5.47459	2	0.53545	3.35393	0.000104348	TRUE	up
comp100767_c0_seq1	53	8.47527	10	1.79863	2.23636	1.05142e-06	TRUE	up
comp100812_c0_seq1	60	6.59278	6	0.741539	3.15229	1.6925e-10	TRUE	up
comp100830_c0_seq1	0	0	72	13.1536	-7.33956	1.77145e-17	TRUE	down
comp100932_c0_seq1	0	0	44	12.1209	-6.62907	2.08539e-11	TRUE	down
comp101069_c0_seq1	17	1.75795	105	12.2127	-2.79642	7.51115e-18	TRUE	down
comp101070_c0_seq1	54	6.28209	8	1.04681	2.58525	6.25803e-08	TRUE	up
comp101109_c0_seq1	0	0	51	8.1882	-6.84206	5.64173e-13	TRUE	down
comp101182_c0_seq1	32	3.63192	72	9.19146	-1.33956	3.26257e-05	TRUE	down
comp101216_c0_seq1	1	0.23502	51	13.4816	-5.84206	2.34849e-13	TRUE	down
comp101294_c0_seq1	11	1.7293	48	8.48761	-2.29517	5.21385e-07	TRUE	down
comp101386_c0_seq1	8	1.53514	41	8.84928	-2.52719	9.867e-07	TRUE	down
comp101471_c0_seq1	53	6.63877	14	1.97245	1.75093	4.43622e-05	TRUE	up
comp101836_c0_seq1	3	0.515137	41	7.91864	-3.94223	1.16372e-09	TRUE	down
comp101871_c0_seq1	57	3.44696	16	1.0883	1.66325	4.41911e-05	TRUE	up
comp101954_c0_seq1	1	0.198439	63	14.0616	-6.14692	2.86195e-16	TRUE	down
comp101989_c0_seq1	1	0.0923294	87	9.03493	-6.61258	7.08006e-22	TRUE	down
comp102286_c0_seq1	0	0	43	11.7834	-6.5959	3.52353e-11	TRUE	down
comp102363_c0_seq1	14	0.816386	131	8.5922	-3.3957	2.42847e-26	TRUE	down
comp102536_c0_seq1	79	8.00041	27	3.07549	1.37926	2.654e-05	TRUE	up
comp102775_c0_seq1	0	0	78	9.00229	-7.45504	1.02388e-18	TRUE	down
comp102848_c0_seq1	70	8.32026	19	2.54014	1.71172	2.79767e-06	TRUE	up
comp103018_c0_seq1	2	0.384579	32	6.92103	-4.16964	6.13337e-08	TRUE	down
comp103070_c0_seq1	2	0.347269	47	9.17908	-4.72422	6.13853e-12	TRUE	down
comp103124_c0_seq1	2	0.160186	56	5.04484	-4.97699	2.60498e-14	TRUE	down
comp103236_c0_seq1	32	2.49847	72	6.32298	-1.33956	3.26257e-05	TRUE	down
comp103476_c0_seq1	0	0	40	8.59799	-6.49156	1.7065e-10	TRUE	down
comp103623_c0_seq1	0	0	49	10.7986	-6.78435	1.56352e-12	TRUE	down
comp103637_c0_seq1	13	1.24474	94	10.1234	-3.02378	2.7225e-17	TRUE	down
comp103723_c0_seq1	1	0.0979663	84	9.25596	-6.56195	3.45695e-21	TRUE	down
comp103768_c0_seq1	0	0	60	10.8853	-7.07653	6.10351e-15	TRUE	down
comp104066_c0_seq1	0	0	57	12.5617	-7.00253	2.72045e-14	TRUE	down
comp104258_c0_seq1	0	0	33	3.89454	-6.21403	7.35876e-09	TRUE	down
comp104351_c0_seq1	0	0	72	9.68766	-7.33956	1.77145e-17	TRUE	down
comp104355_c0_seq1	9	1.08079	67	9.0498	-3.0658	1.09777e-12	TRUE	down
comp104381_c0_seq1	156	5.88036	30	1.27194	2.20888	5.02082e-18	TRUE	up
comp104418_c0_seq1	52	5.24327	12	1.36096	1.94584	1.19733e-05	TRUE	up
comp104430_c0_seq1	0	0	55	9.90952	-6.951	7.41216e-14	TRUE	down
comp104624_c0_seq1	44	5.97809	8	1.22255	2.2898	7.645e-06	TRUE	up
comp104626_c0_seq1	1	0.0961447	64	6.92103	-6.16964	1.65155e-16	TRUE	down
comp104679_c0_seq1	95	6.46779	32	2.45046	1.40022	2.41061e-06	TRUE	up
comp104753_c0_seq1	0	0	37	10.9104	-6.37909	8.45658e-10	TRUE	down
comp104780_c0_seq1	56	8.13075	6	0.979849	3.05276	1.39691e-09	TRUE	up
comp104861_c0_seq1	0	0	55	9.43841	-6.951	7.41216e-14	TRUE	down
comp104892_c0_seq1	48	5.58408	15	1.96276	1.50844	0.000630058	TRUE	up
comp104959_c0_seq1	67	4.55816	16	1.22433	1.89645	7.69271e-07	TRUE	up
comp105259_c0_seq1	69	3.96156	26	1.67902	1.23845	0.000394832	TRUE	up
comp105330_c0_seq1	1	0.194297	50	10.927	-5.81349	4.13897e-13	TRUE	down
comp105677_c0_seq1	0	0	61	8.28212	-7.10037	3.71653e-15	TRUE	down
comp105763_c0_seq1	0	0	43	8.96666	-6.5959	3.52353e-11	TRUE	down
comp105905_c0_seq1	41	7.14567	9	1.76428	2.01799	8.29249e-05	TRUE	up
comp105907_c0_seq1	99	4.06429	37	1.7085	1.25027	1.19373e-05	TRUE	up
comp105908_c0_seq1	77	9.3189	0	0	7.09715	6.34388e-17	TRUE	up
comp105968_c0_seq1	7	0.44439	80	5.71244	-3.68421	2.25355e-17	TRUE	down
comp106021_c0_seq1	11	1.44802	37	5.47833	-1.91966	0.000130615	TRUE	down
comp106120_c0_seq1	1	0.104103	91	10.6554	-6.67743	8.72988e-23	TRUE	down
comp106141_c0_seq1	57	5.31019	18	1.88614	1.49333	0.000185351	TRUE	up
comp106146_c0_seq1	0	0	40	9.30494	-6.49156	1.7065e-10	TRUE	down
comp106184_c0_seq1	0	0	52	7.82096	-6.87008	3.38626e-13	TRUE	down
comp106195_c0_seq1	0	0	54	7.81846	-6.92452	1.22913e-13	TRUE	down
comp106305_c0_seq1	46	5.1767	10	1.26579	2.032	2.44198e-05	TRUE	up
comp106450_c0_seq1	4	0.408193	63	7.23122	-4.14692	7.11893e-15	TRUE	down
comp106670_c0_seq1	2	0.0637234	215	7.705	-6.91783	2.62602e-52	TRUE	down
comp106720_c0_seq1	41	5.77275	11	1.74204	1.72848	0.000473548	TRUE	up
comp107031_c0_seq1	0	0	78	10.9013	-7.45504	1.02388e-18	TRUE	down
comp107059_c0_seq1	0	0	66	11.2891	-7.21403	3.20474e-16	TRUE	down
comp107068_c0_seq1	1	0.116627	46	6.03422	-5.6932	4.06031e-12	TRUE	down
comp107072_c0_seq1	8	2.38636	34	11.4075	-2.2571	4.17714e-05	TRUE	down
comp107140_c0_seq1	2	0.339664	41	7.83194	-4.52719	2.39767e-10	TRUE	down
comp107149_c0_seq1	54	6.75494	19	2.67329	1.33732	0.000979766	TRUE	up
comp107162_c0_seq1	14	1.09769	57	5.02678	-2.19517	8.71114e-08	TRUE	down
comp107196_c0_seq1	118	5.89165	34	1.90941	1.62554	2.10484e-09	TRUE	up
comp107235_c0_seq1	8	1.98017	36	10.0226	-2.33956	1.46704e-05	TRUE	down
comp107237_c0_seq1	0	0	18	8.48761	-5.33956	3.49577e-05	TRUE	down
comp107266_c0_seq1	1	0.131082	59	8.6988	-6.05228	2.61658e-15	TRUE	down
comp107299_c0_seq1	41	7.60117	9	1.87674	2.01799	8.29249e-05	TRUE	up
comp107339_c0_seq1	0	0	55	9.25632	-6.951	7.41216e-14	TRUE	down
comp107358_c0_seq1	42	5.7147	9	1.37738	2.05276	5.37789e-05	TRUE	up
comp107553_c0_seq1	2	0.202542	74	8.42912	-5.37909	5.68184e-19	TRUE	down
comp107654_c0_seq1	24	9.38501	1	0.439834	4.41533	1.08042e-05	TRUE	up
comp107660_c0_seq1	0	0	74	10.4118	-7.37909	6.81503e-18	TRUE	down
comp107805_c0_seq1	16	0.918623	84	5.42453	-2.56195	3.39535e-13	TRUE	down
comp107865_c0_seq1	0	0	23	4.76763	-5.6932	1.94493e-06	TRUE	down
comp107942_c0_seq1	0	0	60	12.1018	-7.07653	6.10351e-15	TRUE	down
comp107963_c0_seq1	0	0	21	9.39441	-5.56195	6.12868e-06	TRUE	down
comp108037_c0_seq1	47	5.27012	12	1.51345	1.79999	9.65738e-05	TRUE	up
comp108096_c0_seq1	0	0	29	9.1992	-6.02762	6.67874e-08	TRUE	down
comp108139_c0_seq1	112	4.76182	39	1.86503	1.35232	5.31975e-07	TRUE	up
comp108248_c0_seq1	88	6.90555	4	0.353054	4.2898	1.27058e-18	TRUE	up
comp108319_c0_seq1	0	0	24	10.4246	-5.7546	1.10374e-06	TRUE	down
comp108389_c0_seq1	1	0.288136	26	8.4263	-4.87008	5.27779e-07	TRUE	down
comp108414_c0_seq1	34	5.70146	5	0.943068	2.5959	2.65409e-05	TRUE	up
comp108515_c0_seq1	0	0	46	8.83542	-6.6932	7.36454e-12	TRUE	down
comp108537_c0_seq1	7	1.42244	39	8.91384	-2.64768	9.6819e-07	TRUE	down
comp108576_c0_seq1	0	0	67	9.06149	-7.23572	1.9728e-16	TRUE	down
comp108607_c0_seq1	0	0	78	11.1241	-7.45504	1.02388e-18	TRUE	down
comp108612_c0_seq1	5	0.678338	44	6.7142	-3.30714	3.88764e-09	TRUE	down
comp108628_c0_seq1	0	0	56	8.85515	-6.97699	4.49309e-14	TRUE	down
comp108869_c0_seq1	10	0.989033	50	5.5622	-2.49156	6.32875e-08	TRUE	down
comp108885_c0_seq1	4	0.892739	32	8.03304	-3.16964	1.24619e-06	TRUE	down
comp108888_c0_seq1	4	0.359683	74	7.4844	-4.37909	7.93449e-18	TRUE	down
comp108922_c0_seq1	0	0	68	9.84547	-7.2571	1.21363e-16	TRUE	down
comp108931_c0_seq1	0	0	94	9.13646	-7.72422	6.14975e-22	TRUE	down
comp109131_c0_seq1	0	0	50	10.6599	-6.81349	9.39986e-13	TRUE	down
comp109140_c0_seq1	1	0.132387	48	7.14746	-5.7546	1.29348e-12	TRUE	down
comp109324_c0_seq1	0	0	42	9.47539	-6.56195	5.94179e-11	TRUE	down
comp109666_c0_seq1	0	0	68	8.87566	-7.2571	1.21363e-16	TRUE	down
comp110153_c0_seq1	41	2.19677	84	5.06227	-1.2044	3.65656e-05	TRUE	down
comp110190_c0_seq1	70	5.20764	15	1.25516	2.05276	8.28776e-08	TRUE	up
comp110265_c0_seq1	19	4.40971	1	0.261049	4.07829	0.000163156	TRUE	up
comp110293_c0_seq1	64	4.38289	17	1.30947	1.7429	6.14242e-06	TRUE	up
comp110402_c0_seq1	79	3.76852	33	1.77061	1.08975	0.000663265	TRUE	up
comp110415_c0_seq1	3	0.655409	25	6.14322	-3.22853	1.98994e-05	TRUE	down
comp110419_c0_seq1	0	0	69	9.22472	-7.27816	7.48618e-17	TRUE	down
comp110477_c0_seq1	19	2.13047	48	6.05381	-1.50667	0.00025944	TRUE	down
comp110511_c0_seq1	103	4.48154	35	1.71287	1.38758	9.93853e-07	TRUE	up
comp110562_c0_seq1	0	0	106	9.04331	-7.89756	2.81369e-24	TRUE	down
comp110688_c0_seq1	10	1.23596	48	6.67286	-2.43267	1.87663e-07	TRUE	down
comp110700_c0_seq1	14	1.64307	70	9.2404	-2.49156	8.46914e-11	TRUE	down
comp111047_c0_seq1	0	0	32	10.0897	-6.16964	1.27341e-08	TRUE	down
comp111498_c0_seq1	0	0	20	5.48066	-5.49156	1.09316e-05	TRUE	down
comp111668_c0_seq1	92	4.22828	28	1.44743	1.54657	5.00407e-07	TRUE	up
comp111790_c0_seq1	14	1.93316	45	6.98906	-1.85413	3.20176e-05	TRUE	down
comp111880_c0_seq1	71	4.32167	20	1.36927	1.65818	4.10564e-06	TRUE	up
comp111885_c0_seq1	11	0.620453	116	7.35936	-3.56819	2.5818e-24	TRUE	down
comp111927_c0_seq1	65	5.31117	0	0	6.85273	1.34017e-14	TRUE	up
comp111943_c0_seq1	40	5.01714	6	0.846473	2.56733	4.91926e-06	TRUE	up
comp111954_c0_seq1	4	0.434897	55	6.72597	-3.951	1.00664e-12	TRUE	down
comp111955_c0_seq1	0	0	28	6.01859	-5.97699	1.16399e-07	TRUE	down
comp111966_c0_seq1	36	6.28602	3	0.589196	3.41533	5.10863e-07	TRUE	up
comp112012_c0_seq1	0	0	38	8.62876	-6.41756	4.93946e-10	TRUE	down
comp112015_c0_seq1	66	4.68535	16	1.27757	1.87476	1.16633e-06	TRUE	up
comp112090_c0_seq1	2	0.20477	82	9.44313	-5.52719	5.19611e-21	TRUE	down
comp112362_c0_seq1	0	0	95	6.35441	-7.73949	3.9134e-22	TRUE	down
comp112426_c0_seq1	71	5.3635	24	2.03923	1.39515	6.44111e-05	TRUE	up
comp112427_c0_seq1	88	4.829	38	2.34544	1.04187	0.000512843	TRUE	up
comp112430_c0_seq1	8	0.549479	89	6.8757	-3.64537	4.17267e-19	TRUE	down
comp112460_c0_seq1	3	0.861741	19	6.13867	-2.8326	0.000667839	TRUE	down
comp112528_c0_seq1	0	0	68	9.28067	-7.2571	1.21363e-16	TRUE	down
comp112556_c0_seq1	69	6.00158	9	0.88049	2.76896	1.25002e-10	TRUE	up
comp112662_c0_seq1	42	6.02289	12	1.93554	1.63772	0.000689993	TRUE	up
comp112735_c0_seq1	0	0	44	8.2249	-6.62907	2.08539e-11	TRUE	down
comp112841_c0_seq1	0	0	59	9.00314	-7.05228	1.0027e-14	TRUE	down
comp112893_c0_seq1	0	0	54	7.58758	-6.92452	1.22913e-13	TRUE	down
comp113076_c0_seq1	0	0	17	5.63155	-5.2571	6.29331e-05	TRUE	down
comp113452_c0_seq1	60	5.07644	14	1.3323	1.9299	2.45443e-06	TRUE	up
comp113464_c0_seq1	0	0	84	6.21865	-7.56195	6.12535e-20	TRUE	down
comp113498_c0_seq1	55	5.79699	19	2.25247	1.3638	0.000696901	TRUE	up
comp113725_c0_seq1	4	0.517045	51	7.41487	-3.84206	1.18982e-11	TRUE	down
comp113741_c0_seq1	12	1.34072	51	6.40901	-2.2571	2.88789e-07	TRUE	down
comp113757_c0_seq1	30	6.43327	2	0.482399	3.73725	2.38661e-06	TRUE	up
comp113794_c0_seq1	2	0.45399	39	9.95742	-4.45504	8.21765e-10	TRUE	down
comp113795_c0_seq1	6	1.22727	33	7.59221	-2.62907	8.73701e-06	TRUE	down
comp113860_c0_seq1	1	0.137268	57	8.80058	-6.00253	7.98964e-15	TRUE	down
comp113935_c0_seq1	41	7.07939	0	0	6.18792	1.03101e-09	TRUE	up
comp113938_c0_seq1	0	0	44	7.65107	-6.62907	2.08539e-11	TRUE	down
comp114038_c0_seq1	13	1.38272	42	5.02467	-1.86151	6.0256e-05	TRUE	down
comp114042_c0_seq1	73	4.95187	23	1.75485	1.49663	1.67217e-05	TRUE	up
comp114107_c0_seq1	68	7.88123	0	0	6.91783	3.45508e-15	TRUE	up
comp114191_c0_seq1	76	6.01972	17	1.51453	1.99083	4.09513e-08	TRUE	up
comp114347_c0_seq1	0	0	36	7.72233	-6.33956	1.4487e-09	TRUE	down
comp114510_c0_seq1	51	4.74173	12	1.25491	1.91783	1.83995e-05	TRUE	up
comp114532_c0_seq1	38	7.35257	4	0.870524	3.07829	8.59633e-07	TRUE	up
comp114586_c0_seq1	77	3.99456	28	1.63381	1.2898	9.3305e-05	TRUE	up
comp114873_c0_seq1	45	5.23508	10	1.30851	2.00029	3.76395e-05	TRUE	up
comp114898_c0_seq1	17	2.0601	44	5.99732	-1.5416	0.000393217	TRUE	down
comp115134_c0_seq1	0	0	30	8.69921	-6.07653	3.84485e-08	TRUE	down
comp115660_c0_seq1	0	0	80	9.84071	-7.49156	3.99292e-19	TRUE	down
comp115770_c0_seq1	0	0	62	10.4009	-7.12383	2.2694e-15	TRUE	down
comp115783_c0_seq1	33	5.49418	4	0.749056	2.87476	1.14544e-05	TRUE	up
comp115820_c0_seq1	4	0.869795	31	7.582	-3.12383	2.25339e-06	TRUE	down
comp115822_c0_seq1	61	4.75075	4	0.350395	3.7611	3.54613e-12	TRUE	up
comp115859_c0_seq1	41	3.65847	5	0.501824	2.86599	7.83215e-07	TRUE	up
comp116035_c0_seq1	0	0	55	7.99643	-6.951	7.41216e-14	TRUE	down
comp116038_c0_seq1	41	5.72941	7	1.10025	2.38056	1.01701e-05	TRUE	up
comp116048_c0_seq1	2	0.443181	28	6.9787	-3.97699	7.15108e-07	TRUE	down
comp116121_c0_seq1	2	0.214938	49	5.92303	-4.78435	1.80834e-12	TRUE	down
comp116154_c0_seq1	0	0	56	10.3938	-6.97699	4.49309e-14	TRUE	down
comp116156_c0_seq1	78	4.34949	32	2.00706	1.11577	0.000550467	TRUE	up
comp116177_c0_seq1	0	0	68	8.37444	-7.2571	1.21363e-16	TRUE	down
comp116206_c0_seq1	5	1.07221	24	5.78878	-2.43267	0.000401276	TRUE	down
comp116226_c0_seq1	0	0	34	5.54383	-6.2571	4.27084e-09	TRUE	down
comp116342_c0_seq1	5	0.53121	53	6.33341	-3.57563	1.64199e-11	TRUE	down
comp116457_c0_seq1	53	4.9774	4	0.422525	3.55828	2.7801e-10	TRUE	up
comp116578_c0_seq1	0	0	68	5.73592	-7.2571	1.21363e-16	TRUE	down
comp116655_c0_seq1	1	0.460733	20	10.3644	-4.49156	2.00006e-05	TRUE	down
comp116721_c0_seq1	0	0	39	6.31972	-6.45504	2.8957e-10	TRUE	down
comp116805_c0_seq1	1	0.15668	40	7.04919	-5.49156	1.30089e-10	TRUE	down
comp116820_c0_seq1	14	0.870376	56	3.9159	-2.16964	1.45455e-07	TRUE	down
comp116880_c0_seq1	18	5.91952	1	0.369896	4.00029	0.000280783	TRUE	up
comp116962_c0_seq1	28	1.90769	72	5.51757	-1.53221	3.32301e-06	TRUE	down
comp116997_c0_seq1	78	6.19395	24	2.14363	1.5308	5.36187e-06	TRUE	up
comp117008_c0_seq1	0	0	67	7.64841	-7.23572	1.9728e-16	TRUE	down
comp117016_c0_seq1	42	6.26419	11	1.84533	1.76325	0.000318531	TRUE	up
comp117167_c0_seq1	0	0	43	6.87216	-6.5959	3.52353e-11	TRUE	down
comp117284_c0_seq1	1	0.0864944	58	5.64263	-6.02762	4.5707e-15	TRUE	down
comp117362_c0_seq1	2	0.281172	27	4.26945	-3.92452	1.32084e-06	TRUE	down
comp117968_c0_seq1	0	0	47	6.71212	-6.72422	4.38308e-12	TRUE	down
comp118007_c0_seq1	0	0	58	6.86818	-7.02762	1.65239e-14	TRUE	down
comp118105_c0_seq1	0	0	41	8.06748	-6.52719	1.00472e-10	TRUE	down
comp118127_c0_seq1	0	0	24	10.0093	-5.7546	1.10374e-06	TRUE	down
comp118145_c0_seq1	18	1.81105	51	5.77158	-1.67214	3.83822e-05	TRUE	down
comp118153_c0_seq1	0	0	32	8.21024	-6.16964	1.27341e-08	TRUE	down
comp118157_c0_seq1	0	0	21	7.87918	-5.56195	6.12868e-06	TRUE	down
comp118181_c0_seq1	0	0	72	9.8138	-7.33956	1.77145e-17	TRUE	down
comp118415_c0_seq1	0	0	68	6.87092	-7.2571	1.21363e-16	TRUE	down
comp118436_c0_seq1	3	0.443886	36	5.99125	-3.7546	2.53577e-08	TRUE	down
comp118910_c0_seq1	5	1.30347	28	8.21024	-2.65506	4.49004e-05	TRUE	down
comp119038_c0_seq1	71	5.94229	25	2.35343	1.33626	0.000117534	TRUE	up
comp119106_c0_seq1	34	4.40712	4	0.583178	2.91783	6.85058e-06	TRUE	up
comp119452_c0_seq1	0	0	19	9.60836	-5.41756	1.95089e-05	TRUE	down
comp119558_c0_seq1	9	1.81301	32	7.2506	-1.99971	0.000281456	TRUE	down
comp120043_c0_seq1	0	0	87	7.82406	-7.61258	1.52522e-20	TRUE	down
comp120301_c0_seq1	0	0	43	8.05235	-6.5959	3.52353e-11	TRUE	down
comp120324_c0_seq1	0	0	51	5.56115	-6.84206	5.64173e-13	TRUE	down
comp120341_c0_seq1	0	0	54	6.48251	-6.92452	1.22913e-13	TRUE	down
comp120344_c0_seq1	43	4.48144	8	0.937787	2.25663	1.21616e-05	TRUE	up
comp120360_c0_seq1	0	0	75	6.21618	-7.39845	4.24468e-18	TRUE	down
comp120397_c0_seq1	0	0	49	6.03452	-6.78435	1.56352e-12	TRUE	down
comp120402_c0_seq1	48	4.79835	7	0.787072	2.60797	3.39432e-07	TRUE	up
comp120436_c0_seq1	40	4.85995	11	1.50325	1.69286	0.000697711	TRUE	up
comp120553_c0_seq1	0	0	25	7.45588	-5.81349	6.26214e-07	TRUE	down
comp120567_c0_seq1	4	0.211398	126	7.48992	-5.14692	1.36071e-31	TRUE	down
comp120660_c0_seq1	0	0	39	6.23289	-6.45504	2.8957e-10	TRUE	down
comp120697_c0_seq1	42	4.51369	7	0.846147	2.41533	6.26266e-06	TRUE	up
comp120698_c0_seq1	0	0	42	6.79534	-6.56195	5.94179e-11	TRUE	down
comp120705_c0_seq1	7	0.690123	34	3.77027	-2.44974	1.5211e-05	TRUE	down
comp120713_c0_seq1	0	0	16	6.04653	-5.16964	0.000113133	TRUE	down
comp120721_c0_seq1	1	0.0812112	95	8.67771	-6.73949	1.09142e-23	TRUE	down
comp120890_c0_seq1	50	4.76295	10	1.07145	2.15229	4.11684e-06	TRUE	up
comp120911_c0_seq1	0	0	60	6.04507	-7.07653	6.10351e-15	TRUE	down
comp120955_c0_seq1	39	3.9625	4	0.45712	3.11577	5.09174e-07	TRUE	up
comp121100_c0_seq1	5	0.542354	23	2.80612	-2.37127	0.000683016	TRUE	down
comp121315_c0_seq1	5	0.463025	71	7.39534	-3.99745	2.488e-16	TRUE	down
comp121471_c0_seq1	0	0	38	7.11603	-6.41756	4.93946e-10	TRUE	down
comp121875_c0_seq1	0	0	95	9.15714	-7.73949	3.9134e-22	TRUE	down
comp122056_c0_seq1	0	0	62	8.16376	-7.12383	2.2694e-15	TRUE	down
comp122485_c0_seq1	2	0.301679	38	6.4471	-4.41756	1.51393e-09	TRUE	down
comp122904_c0_seq1	5	0.873058	34	6.67756	-2.93517	1.46137e-06	TRUE	down
comp122925_c0_seq1	1	0.0817103	76	6.98483	-6.41756	2.44374e-19	TRUE	down
comp122960_c0_seq1	0	0	35	4.93776	-6.29892	2.48095e-09	TRUE	down
comp123054_c0_seq1	0	0	14	6.94563	-4.97699	0.000370514	TRUE	down
comp123119_c0_seq1	0	0	17	4.48254	-5.2571	6.29331e-05	TRUE	down
comp123202_c0_seq1	17	1.66543	64	7.05216	-2.08217	3.83762e-08	TRUE	down
comp123232_c0_seq1	0	0	27	4.43005	-5.92452	2.03444e-07	TRUE	down
comp123237_c0_seq1	0	0	40	6.88688	-6.49156	1.7065e-10	TRUE	down
comp123244_c0_seq1	7	0.404895	133	8.6529	-4.41756	1.24711e-31	TRUE	down
comp123256_c0_seq1	0	0	45	5.80841	-6.66149	1.23822e-11	TRUE	down
comp123267_c0_seq1	0	0	22	6.19078	-5.62907	3.44479e-06	TRUE	down
comp123330_c0_seq1	0	0	24	6.62885	-5.7546	1.10374e-06	TRUE	down
comp123452_c0_seq1	0	0	49	6.98821	-6.78435	1.56352e-12	TRUE	down
comp123561_c0_seq1	0	0	55	7.63585	-6.951	7.41216e-14	TRUE	down
comp123578_c0_seq1	5	0.561327	53	6.69248	-3.57563	1.64199e-11	TRUE	down
comp123695_c0_seq1	0	0	67	7.59869	-7.23572	1.9728e-16	TRUE	down
comp123702_c0_seq1	0	0	19	5.83264	-5.41756	1.95089e-05	TRUE	down
comp123766_c0_seq1	65	4.74464	17	1.39574	1.76527	4.11548e-06	TRUE	up
comp123953_c0_seq1	0	0	51	7.18534	-6.84206	5.64173e-13	TRUE	down
comp124158_c0_seq1	0	0	17	7.20473	-5.2571	6.29331e-05	TRUE	down
comp124287_c0_seq1	0	0	42	6.85894	-6.56195	5.94179e-11	TRUE	down
comp124328_c0_seq1	24	7.75567	0	0	5.41533	5.23533e-06	TRUE	up
comp124359_c0_seq1	80	3.6038	24	1.21604	1.56733	2.54526e-06	TRUE	up
comp124502_c0_seq1	0	0	36	6.19819	-6.33956	1.4487e-09	TRUE	down
comp124671_c0_seq1	0	0	35	8.17817	-6.29892	2.48095e-09	TRUE	down
comp124765_c0_seq1	4	0.880076	28	6.92921	-2.97699	1.31564e-05	TRUE	down
comp124796_c0_seq1	0	0	47	10.0819	-6.72422	4.38308e-12	TRUE	down
comp125134_c0_seq1	35	4.72084	6	0.910265	2.37468	5.51517e-05	TRUE	up
comp125467_c0_seq1	0	0	29	5.55995	-6.02762	6.67874e-08	TRUE	down
comp125625_c0_seq1	0	0	54	6.72946	-6.92452	1.22913e-13	TRUE	down
comp125654_c0_seq1	0	0	23	8.69189	-5.6932	1.94493e-06	TRUE	down
comp125678_c0_seq1	32	3.40752	6	0.718631	2.2454	0.000221726	TRUE	up
comp125766_c0_seq1	69	3.95668	19	1.22547	1.69096	4.14227e-06	TRUE	up
comp125798_c0_seq1	47	3.25461	10	0.778873	2.06303	1.57849e-05	TRUE	up
comp125842_c0_seq1	91	5.105	24	1.51437	1.7532	3.57032e-08	TRUE	up
comp125871_c0_seq1	28	4.21667	5	0.84693	2.31579	0.00047332	TRUE	up
comp125928_c0_seq1	1	0.147962	36	5.99125	-5.33956	1.35739e-09	TRUE	down
comp125933_c0_seq1	57	5.21108	15	1.54244	1.75636	2.00353e-05	TRUE	up
comp125981_c0_seq1	2	0.342792	35	6.74736	-4.29892	9.61098e-09	TRUE	down
comp126016_c0_seq1	29	5.55344	4	0.861568	2.68835	8.6897e-05	TRUE	up
comp126036_c0_seq1	60	4.9373	5	0.462779	3.41533	3.40148e-11	TRUE	up
comp126093_c0_seq1	25	2.65302	53	6.32619	-1.2537	0.000988873	TRUE	down
comp126094_c0_seq1	0	0	46	7.5475	-6.6932	7.36454e-12	TRUE	down
comp126172_c0_seq1	0	0	15	7.04129	-5.07653	0.000204876	TRUE	down
comp126239_c0_seq1	6	0.789828	28	4.14576	-2.39203	0.000133517	TRUE	down
comp126283_c0_seq1	0	0	30	6.84186	-6.07653	3.84485e-08	TRUE	down
comp126284_c0_seq1	0	0	35	8.0879	-6.29892	2.48095e-09	TRUE	down
comp126341_c0_seq1	0	0	36	7.41831	-6.33956	1.4487e-09	TRUE	down
comp126498_c0_seq1	0	0	26	8.07624	-5.87008	3.56599e-07	TRUE	down
comp126644_c0_seq1	35	4.14953	4	0.533404	2.95965	4.09053e-06	TRUE	up
comp126843_c0_seq1	48	6.0945	1	0.142811	5.41533	2.96577e-11	TRUE	up
comp126848_c0_seq1	22	4.05445	1	0.207288	4.2898	3.1939e-05	TRUE	up
comp126912_c0_seq1	0	0	49	8.95174	-6.78435	1.56352e-12	TRUE	down
comp127260_c0_seq1	24	3.512	0	0	5.41533	5.23533e-06	TRUE	up
comp127615_c0_seq1	0	0	16	5.01464	-5.16964	0.000113133	TRUE	down
comp127673_c0_seq1	32	4.39259	4	0.617584	2.83036	1.91904e-05	TRUE	up
comp127834_c0_seq1	6	0.876622	38	6.24468	-2.8326	5.1468e-07	TRUE	down
comp128037_c0_seq1	0	0	14	4.33588	-4.97699	0.000370514	TRUE	down
comp128312_c0_seq1	16	1.93137	44	5.97399	-1.62907	0.000207572	TRUE	down
comp128709_c0_seq1	3	0.45473	21	3.58028	-2.97699	0.000209267	TRUE	down
comp128771_c0_seq1	0	0	40	6.87557	-6.49156	1.7065e-10	TRUE	down
comp128838_c0_seq1	0	0	27	5.54191	-5.92452	2.03444e-07	TRUE	down
comp128861_c0_seq1	0	0	22	5.26996	-5.62907	3.44479e-06	TRUE	down
comp128904_c0_seq1	0	0	25	7.6076	-5.81349	6.26214e-07	TRUE	down
comp128965_c0_seq1	42	5.23975	0	0	6.22268	6.33545e-10	TRUE	up
comp129049_c0_seq1	2	0.172989	46	4.47519	-4.6932	1.13057e-11	TRUE	down
comp129107_c0_seq1	0	0	45	5.62127	-6.66149	1.23822e-11	TRUE	down
comp129133_c0_seq1	0	0	37	6.5315	-6.37909	8.45658e-10	TRUE	down
comp129188_c0_seq1	0	0	34	8.68082	-6.2571	4.27084e-09	TRUE	down
comp129203_c0_seq1	0	0	51	7.04315	-6.84206	5.64173e-13	TRUE	down
comp129435_c0_seq1	0	0	29	7.36829	-6.02762	6.67874e-08	TRUE	down
comp129662_c0_seq1	0	0	28	6.60147	-5.97699	1.16399e-07	TRUE	down
comp129769_c0_seq1	2	0.161717	40	3.6379	-4.49156	4.42986e-10	TRUE	down
comp129813_c0_seq1	1	0.113498	45	5.74466	-5.66149	7.22674e-12	TRUE	down
comp129819_c0_seq1	27	6.50994	4	1.08477	2.58525	0.000232285	TRUE	up
comp129832_c0_seq1	16	1.49357	49	5.14478	-1.78435	2.27275e-05	TRUE	down
comp129854_c0_seq1	28	4.40931	4	0.708498	2.63772	0.000142309	TRUE	up
comp129885_c0_seq1	0	0	38	6.65194	-6.41756	4.93946e-10	TRUE	down
comp130131_c0_seq1	59	6.08086	15	1.73888	1.80612	8.96372e-06	TRUE	up
comp130305_c0_seq1	26	4.98921	2	0.431672	3.5308	2.07808e-05	TRUE	up
comp130336_c0_seq1	59	4.30668	18	1.47784	1.54308	8.94073e-05	TRUE	up
comp130458_c0_seq1	2	0.244594	40	5.50226	-4.49156	4.42986e-10	TRUE	down
comp130688_c0_seq1	33	4.49012	1	0.153042	4.87476	8.31912e-08	TRUE	up
comp130783_c0_seq1	0	0	23	6.01913	-5.6932	1.94493e-06	TRUE	down
comp130931_c0_seq1	34	5.10373	7	1.18188	2.11047	0.000254393	TRUE	up
comp130950_c0_seq1	78	5.37726	3	0.232623	4.5308	5.30839e-17	TRUE	up
comp131125_c0_seq1	0	0	24	5.5095	-5.7546	1.10374e-06	TRUE	down
comp131562_c0_seq1	30	4.88974	5	0.916642	2.41533	0.000185026	TRUE	up
comp131563_c0_seq1	0	0	19	6.45757	-5.41756	1.95089e-05	TRUE	down
comp131677_c0_seq1	1	0.111861	51	6.41672	-5.84206	2.34849e-13	TRUE	down
comp131830_c0_seq1	0	0	18	3.58905	-5.33956	3.49577e-05	TRUE	down
comp131855_c0_seq1	4	0.43137	31	3.76025	-3.12383	2.25339e-06	TRUE	down
comp131865_c0_seq1	7	1.21771	26	5.08728	-2.06272	0.000965934	TRUE	down
comp131882_c0_seq1	24	4.07597	2	0.382046	3.41533	6.13951e-05	TRUE	up
comp131904_c0_seq1	32	6.04093	7	1.48634	2.02301	0.0006157	TRUE	up
comp131912_c0_seq1	0	0	32	6.8643	-6.16964	1.27341e-08	TRUE	down
comp131960_c0_seq1	0	0	56	5.71913	-6.97699	4.49309e-14	TRUE	down
comp131965_c0_seq1	0	0	24	8.45903	-5.7546	1.10374e-06	TRUE	down
comp131985_c0_seq1	0	0	25	7.6076	-5.81349	6.26214e-07	TRUE	down
comp131992_c0_seq1	19	4.67802	0	0	5.07829	7.13193e-05	TRUE	up
comp132024_c0_seq1	0	0	27	4.53672	-5.92452	2.03444e-07	TRUE	down
comp132031_c0_seq1	0	0	29	4.96847	-6.02762	6.67874e-08	TRUE	down
comp132038_c0_seq1	0	0	26	6.67082	-5.87008	3.56599e-07	TRUE	down
comp132064_c0_seq1	31	2.76616	4	0.401459	2.78456	3.18593e-05	TRUE	up
comp132122_c0_seq1	1	0.159091	29	5.18929	-5.02762	8.70933e-08	TRUE	down
comp132145_c0_seq1	0	0	35	5.23403	-6.29892	2.48095e-09	TRUE	down
comp132155_c0_seq1	0	0	23	6.87901	-5.6932	1.94493e-06	TRUE	down
comp132287_c0_seq1	0	0	36	6.57679	-6.33956	1.4487e-09	TRUE	down
comp132509_c0_seq1	0	0	40	3.96517	-6.49156	1.7065e-10	TRUE	down
comp132523_c0_seq1	0	0	29	4.90426	-6.02762	6.67874e-08	TRUE	down
comp132551_c0_seq1	10	1.5133	31	5.27658	-1.8019	0.00099446	TRUE	down
comp132580_c0_seq1	1	0.23502	28	7.40165	-4.97699	1.58558e-07	TRUE	down
comp132584_c0_seq1	3	0.328862	45	5.54844	-4.07653	9.83774e-11	TRUE	down
comp132762_c0_seq1	3	1.00796	22	8.31398	-3.0441	0.000116794	TRUE	down
comp132837_c0_seq1	0	0	40	5.08775	-6.49156	1.7065e-10	TRUE	down
comp132919_c0_seq1	0	0	14	2.75994	-4.97699	0.000370514	TRUE	down
comp132923_c0_seq1	28	1.87745	67	5.05302	-1.42837	2.49737e-05	TRUE	down
comp133042_c0_seq1	0	0	13	3.75925	-4.87008	0.000672825	TRUE	down
comp133065_c0_seq1	0	0	50	6.65061	-6.81349	9.39986e-13	TRUE	down
comp133073_c0_seq1	0	0	25	5.75168	-5.81349	6.26214e-07	TRUE	down
comp133206_c0_seq1	0	0	28	3.5442	-5.97699	1.16399e-07	TRUE	down
comp133324_c0_seq1	0	0	64	4.58874	-7.16964	8.49786e-16	TRUE	down
comp133366_c0_seq1	0	0	15	5.01664	-5.07653	0.000204876	TRUE	down
comp133565_c0_seq1	34	4.07772	4	0.53959	2.91783	6.85058e-06	TRUE	up
comp133642_c0_seq1	22	3.50599	3	0.537742	2.70483	0.000757464	TRUE	up
comp133733_c0_seq1	0	0	79	6.61581	-7.47342	6.38382e-19	TRUE	down
comp133896_c0_seq1	0	0	28	5.39789	-5.97699	1.16399e-07	TRUE	down
comp133977_c0_seq1	6	0.392416	51	3.75173	-3.2571	2.40198e-10	TRUE	down
comp134136_c0_seq1	4	0.998049	22	6.17419	-2.62907	0.000400752	TRUE	down
comp134194_c0_seq1	33	4.7469	5	0.808969	2.55283	4.33147e-05	TRUE	up
comp134267_c0_seq1	1	0.0873878	49	4.81629	-5.78435	7.32265e-13	TRUE	down
comp134368_c0_seq1	36	3.87335	9	1.08916	1.83036	0.0006828	TRUE	up
comp134464_c0_seq1	1	0.15668	45	7.93034	-5.66149	7.22674e-12	TRUE	down
comp134474_c0_seq1	20	1.24506	70	4.90143	-1.97699	2.61587e-08	TRUE	down
comp134624_c0_seq1	1	0.107968	72	8.74362	-6.33956	2.11181e-18	TRUE	down
comp134933_c0_seq1	26	3.63329	4	0.628712	2.5308	0.000378062	TRUE	up
comp135034_c0_seq1	1	0.148671	25	4.18053	-4.81349	9.66286e-07	TRUE	down
comp135383_c0_seq1	27	3.7901	2	0.315778	3.58525	1.21558e-05	TRUE	up
comp135410_c0_seq1	0	0	14	4.13991	-4.97699	0.000370514	TRUE	down
comp135411_c0_seq1	0	0	43	4.9628	-6.5959	3.52353e-11	TRUE	down
comp135428_c0_seq1	0	0	68	6.60322	-7.2571	1.21363e-16	TRUE	down
comp135440_c0_seq1	0	0	34	5.21868	-6.2571	4.27084e-09	TRUE	down
comp135533_c0_seq1	4	0.456776	61	7.83498	-4.10037	2.45847e-14	TRUE	down
comp135544_c0_seq1	9	1.04702	40	5.23403	-2.32164	4.82359e-06	TRUE	down
comp135595_c0_seq1	3	0.275349	37	3.8197	-3.79413	1.36577e-08	TRUE	down
comp135615_c0_seq1	19	1.27399	49	3.69549	-1.53642	0.00017269	TRUE	down
comp135626_c0_seq1	0	0	40	6.18496	-6.49156	1.7065e-10	TRUE	down
comp135637_c0_seq1	46	5.75421	2	0.281399	4.35393	3.75796e-10	TRUE	up
comp135641_c0_seq1	66	3.90495	9	0.598935	2.70483	5.70912e-10	TRUE	up
comp135776_c0_seq1	18	3.90495	1	0.244011	4.00029	0.000280783	TRUE	up
comp135837_c0_seq1	0	0	20	4.79087	-5.49156	1.09316e-05	TRUE	down
comp135854_c0_seq1	0	0	21	7.35214	-5.56195	6.12868e-06	TRUE	down
comp135880_c0_seq1	11	1.22605	37	4.63854	-1.91966	0.000130615	TRUE	down
comp135894_c0_seq1	18	1.011	69	4.35906	-2.10824	7.53482e-09	TRUE	down
comp135906_c0_seq1	0	0	30	6.28083	-6.07653	3.84485e-08	TRUE	down
comp135972_c0_seq1	0	0	41	6.64381	-6.52719	1.00472e-10	TRUE	down
comp136027_c0_seq1	4	0.684324	24	4.61826	-2.7546	0.000130652	TRUE	down
comp136096_c0_seq1	0	0	21	5.45482	-5.56195	6.12868e-06	TRUE	down
comp136109_c0_seq1	24	3.96738	0	0	5.41533	5.23533e-06	TRUE	up
comp136116_c0_seq1	0	0	27	8.91601	-5.92452	2.03444e-07	TRUE	down
comp136129_c0_seq1	7	1.04739	28	4.71231	-2.16964	0.000355893	TRUE	down
comp136136_c0_seq1	27	4.76819	4	0.794539	2.58525	0.000232285	TRUE	up
comp136155_c0_seq1	8	0.397302	65	3.63086	-3.192	9.16222e-13	TRUE	down
comp136172_c0_seq1	3	0.495043	27	5.0113	-3.33956	6.05101e-06	TRUE	down
comp136258_c0_seq1	36	4.37967	2	0.273675	4.00029	9.05994e-08	TRUE	up
comp136288_c0_seq1	59	5.1949	2	0.198071	4.71301	3.14597e-13	TRUE	up
comp136573_c0_seq1	1	0.317638	21	7.5027	-4.56195	1.09744e-05	TRUE	down
comp136790_c0_seq1	0	0	39	7.79111	-6.45504	2.8957e-10	TRUE	down
comp136921_c0_seq1	80	3.31056	24	1.11709	1.56733	2.54526e-06	TRUE	up
comp136922_c0_seq1	5	1.24422	23	6.43757	-2.37127	0.000683016	TRUE	down
comp136936_c0_seq1	45	4.54237	12	1.36244	1.73725	0.000214428	TRUE	up
comp137008_c0_seq1	29	4.38857	3	0.510637	3.10338	2.09266e-05	TRUE	up
comp137190_c0_seq1	0	0	22	6.69468	-5.62907	3.44479e-06	TRUE	down
comp137198_c0_seq1	1	0.290838	17	5.56115	-4.2571	0.000124861	TRUE	down
comp137590_c0_seq1	2	0.424968	25	5.97492	-3.81349	4.5089e-06	TRUE	down
comp137866_c0_seq1	24	2.97421	0	0	5.41533	5.23533e-06	TRUE	up
comp138023_c0_seq1	20	4.19225	2	0.471534	3.15229	0.000508274	TRUE	up
comp138171_c0_seq1	5	0.598893	45	6.06258	-3.33956	2.12497e-09	TRUE	down
comp138176_c0_seq1	29	4.40289	4	0.68307	2.68835	8.6897e-05	TRUE	up
comp138232_c0_seq1	26	4.51449	2	0.390599	3.5308	2.07808e-05	TRUE	up
comp138423_c0_seq1	34	4.66713	4	0.617584	2.91783	6.85058e-06	TRUE	up
comp138647_c0_seq1	3	0.584109	23	5.03693	-3.10824	6.51666e-05	TRUE	down
comp138771_c0_seq1	33	3.01102	5	0.51314	2.55283	4.33147e-05	TRUE	up
comp139349_c0_seq1	0	0	63	5.53726	-7.14692	1.38488e-15	TRUE	down
comp139353_c0_seq1	0	0	19	7.64973	-5.41756	1.95089e-05	TRUE	down
comp139570_c0_seq1	38	4.3447	4	0.514401	3.07829	8.59633e-07	TRUE	up
comp139626_c0_seq1	0	0	23	6.93848	-5.6932	1.94493e-06	TRUE	down
comp139635_c0_seq1	0	0	42	4.93444	-6.56195	5.94179e-11	TRUE	down
comp139666_c0_seq1	3	0.656951	22	5.41876	-3.0441	0.000116794	TRUE	down
comp139672_c0_seq1	3	0.634555	19	4.5203	-2.8326	0.000667839	TRUE	down
comp139709_c0_seq1	2	0.610282	17	5.83465	-3.2571	0.000573457	TRUE	down
comp139732_c0_seq1	20	4.72427	2	0.531373	3.15229	0.000508274	TRUE	up
comp139810_c0_seq1	0	0	39	4.84287	-6.45504	2.8957e-10	TRUE	down
comp139819_c0_seq1	0	0	39	6.3591	-6.45504	2.8957e-10	TRUE	down
comp139832_c0_seq1	29	4.20401	3	0.489161	3.10338	2.09266e-05	TRUE	up
comp139895_c0_seq1	0	0	29	7.35045	-6.02762	6.67874e-08	TRUE	down
comp139896_c0_seq1	0	0	41	6.96737	-6.52719	1.00472e-10	TRUE	down
comp139903_c0_seq1	9	1.64884	31	6.38798	-1.95391	0.000456486	TRUE	down
comp139929_c0_seq1	0	0	52	5.797	-6.87008	3.38626e-13	TRUE	down
comp139958_c0_seq1	7	0.691588	33	3.66715	-2.40667	2.60181e-05	TRUE	down
comp140005_c0_seq1	23	4.54472	3	0.666755	2.76896	0.000460818	TRUE	up
comp140125_c0_seq1	0	0	26	6.57414	-5.87008	3.56599e-07	TRUE	down
comp140278_c0_seq1	1	0.237418	18	4.80676	-4.33956	6.79518e-05	TRUE	down
comp140347_c0_seq1	2	0.222119	38	4.74685	-4.41756	1.51393e-09	TRUE	down
comp140372_c0_seq1	0	0	49	5.06352	-6.78435	1.56352e-12	TRUE	down
comp140594_c0_seq1	0	0	20	6.5019	-5.49156	1.09316e-05	TRUE	down
comp140687_c0_seq1	0	0	52	4.92614	-6.87008	3.38626e-13	TRUE	down
comp140755_c0_seq1	52	4.18283	1	0.0904758	5.5308	3.70961e-12	TRUE	up
comp140803_c0_seq1	39	3.03483	7	0.612679	2.30841	2.59782e-05	TRUE	up
comp141126_c0_seq1	47	2.98988	13	0.930176	1.68451	0.000214284	TRUE	up
comp141306_c0_seq1	25	2.60257	3	0.351277	2.88926	0.000167156	TRUE	up
comp141353_c0_seq1	0	0	29	8.69838	-6.02762	6.67874e-08	TRUE	down
comp141513_c0_seq1	0	0	33	4.32889	-6.21403	7.35876e-09	TRUE	down
comp141540_c0_seq1	0	0	36	4.91971	-6.33956	1.4487e-09	TRUE	down
comp141703_c0_seq1	0	0	35	2.43281	-6.29892	2.48095e-09	TRUE	down
comp141766_c0_seq1	3	0.443181	22	3.65551	-3.0441	0.000116794	TRUE	down
comp142113_c0_seq1	44	3.32656	12	1.02044	1.70483	0.000320027	TRUE	up
comp142259_c0_seq1	21	3.83221	2	0.410512	3.22268	0.000300904	TRUE	up
comp142390_c0_seq1	0	0	30	4.70827	-6.07653	3.84485e-08	TRUE	down
comp142860_c0_seq1	0	0	29	4.70657	-6.02762	6.67874e-08	TRUE	down
comp143220_c0_seq1	1	0.324279	22	8.02429	-4.62907	5.96148e-06	TRUE	down
comp143619_c0_seq1	0	0	19	6.8114	-5.41756	1.95089e-05	TRUE	down
comp143883_c0_seq1	79	3.88193	7	0.386887	3.32679	3.26091e-14	TRUE	up
comp143886_c0_seq1	3	0.333179	33	4.12226	-3.62907	1.59099e-07	TRUE	down
comp144061_c0_seq1	0	0	36	4.59013	-6.33956	1.4487e-09	TRUE	down
comp144075_c0_seq1	0	0	23	6.30275	-5.6932	1.94493e-06	TRUE	down
comp144076_c0_seq1	0	0	28	5.46839	-5.97699	1.16399e-07	TRUE	down
comp144077_c0_seq1	0	0	25	7.76562	-5.81349	6.26214e-07	TRUE	down
comp144151_c0_seq1	15	1.56329	39	4.57171	-1.54815	0.000900679	TRUE	down
comp144172_c0_seq1	0	0	21	5.1123	-5.56195	6.12868e-06	TRUE	down
comp144216_c0_seq1	0	0	28	7.0458	-5.97699	1.16399e-07	TRUE	down
comp144256_c0_seq1	6	0.741578	34	4.72661	-2.67214	4.99472e-06	TRUE	down
comp144349_c0_seq1	2	0.304642	42	7.19572	-4.56195	1.3e-10	TRUE	down
comp144389_c0_seq1	26	4.10827	3	0.533178	2.94584	0.000100186	TRUE	up
comp144442_c0_seq1	1	0.29359	15	4.95334	-4.07653	0.000424684	TRUE	down
comp144495_c0_seq1	24	3.60845	2	0.338225	3.41533	6.13951e-05	TRUE	up
comp144506_c0_seq1	1	0.0592413	70	4.66431	-6.29892	6.23954e-18	TRUE	down
comp144534_c0_seq1	1	0.162139	28	5.10637	-4.97699	1.58558e-07	TRUE	down
comp144689_c0_seq1	35	4.32587	5	0.69509	2.63772	1.62172e-05	TRUE	up
comp144723_c0_seq1	0	0	26	5.23403	-5.87008	3.56599e-07	TRUE	down
comp144746_c0_seq1	0	0	16	6.56819	-5.16964	0.000113133	TRUE	down
comp144912_c0_seq1	42	4.05063	12	1.30173	1.63772	0.000689993	TRUE	up
comp144988_c0_seq1	0	0	15	6.71029	-5.07653	0.000204876	TRUE	down
comp145019_c0_seq1	0	0	29	5.73863	-6.02762	6.67874e-08	TRUE	down
comp145132_c0_seq1	0	0	27	5.53107	-5.92452	2.03444e-07	TRUE	down
comp145168_c0_seq1	42	4.40683	4	0.472066	3.22268	1.04283e-07	TRUE	up
comp145225_c0_seq1	0	0	31	5.09434	-6.12383	2.21545e-08	TRUE	down
comp145327_c0_seq1	0	0	35	5.03964	-6.29892	2.48095e-09	TRUE	down
comp145354_c0_seq1	0	0	49	5.62428	-6.78435	1.56352e-12	TRUE	down
comp145429_c0_seq1	0	0	20	6.32511	-5.49156	1.09316e-05	TRUE	down
comp145572_c0_seq1	0	0	27	4.69497	-5.92452	2.03444e-07	TRUE	down
comp145672_c0_seq1	2	0.386977	26	5.65841	-3.87008	2.43806e-06	TRUE	down
comp145849_c0_seq1	25	3.96371	4	0.713326	2.47422	0.000617969	TRUE	up
comp146308_c0_seq1	0	0	31	5.9434	-6.12383	2.21545e-08	TRUE	down
comp146346_c0_seq1	0	0	18	5.85171	-5.33956	3.49577e-05	TRUE	down
comp146541_c0_seq1	0	0	14	3.95021	-4.97699	0.000370514	TRUE	down
comp146798_c0_seq1	29	3.24786	6	0.755816	2.10338	0.000858091	TRUE	up
comp146935_c0_seq1	5	0.905331	26	5.29512	-2.54815	0.000135584	TRUE	down
comp147260_c0_seq1	49	3.32871	3	0.229227	3.86011	4.31824e-10	TRUE	up
comp147826_c0_seq1	0	0	48	5.01464	-6.7546	2.61522e-12	TRUE	down
comp147858_c0_seq1	0	0	29	3.53403	-6.02762	6.67874e-08	TRUE	down
comp147876_c0_seq1	31	3.53134	4	0.512512	2.78456	3.18593e-05	TRUE	up
comp147985_c0_seq1	34	3.97527	3	0.394525	3.33286	1.48645e-06	TRUE	up
comp148438_c0_seq1	1	0.234428	14	3.6915	-3.97699	0.000780478	TRUE	down
comp148718_c0_seq1	3	0.418597	26	4.0805	-3.28511	1.09603e-05	TRUE	down
comp148727_c0_seq1	0	0	22	5.58974	-5.62907	3.44479e-06	TRUE	down
comp148818_c0_seq1	0	0	24	3.79506	-5.7546	1.10374e-06	TRUE	down
comp148877_c0_seq1	0	0	19	3.89223	-5.41756	1.95089e-05	TRUE	down
comp148881_c0_seq1	7	1.03409	26	4.32015	-2.06272	0.000965934	TRUE	down
comp148904_c0_seq1	0	0	29	6.04728	-6.02762	6.67874e-08	TRUE	down
comp148908_c0_seq1	0	0	41	5.18972	-6.52719	1.00472e-10	TRUE	down
comp148920_c0_seq1	0	0	32	4.55133	-6.16964	1.27341e-08	TRUE	down
comp148924_c0_seq1	0	0	50	4.39834	-6.81349	9.39986e-13	TRUE	down
comp149066_c0_seq1	0	0	20	4.15399	-5.49156	1.09316e-05	TRUE	down
comp149113_c0_seq1	15	3.13009	0	0	4.73725	0.000601218	TRUE	up
comp149125_c0_seq1	0	0	21	6.39038	-5.56195	6.12868e-06	TRUE	down
comp149160_c0_seq1	25	3.917	2	0.35246	3.47422	3.56127e-05	TRUE	up
comp149271_c0_seq1	0	0	33	5.08008	-6.21403	7.35876e-09	TRUE	down
comp149377_c0_seq1	36	3.41883	7	0.747718	2.19293	0.000103854	TRUE	up
comp149503_c0_seq1	0	0	35	5.70688	-6.29892	2.48095e-09	TRUE	down
comp149507_c0_seq1	55	3.08916	16	1.0108	1.61172	9.52514e-05	TRUE	up
comp149517_c0_seq1	0	0	21	8.32686	-5.56195	6.12868e-06	TRUE	down
comp149562_c0_seq1	1	0.0636145	79	5.65261	-6.47342	4.89787e-20	TRUE	down
comp149576_c0_seq1	0	0	29	6.04728	-6.02762	6.67874e-08	TRUE	down
comp149625_c0_seq1	0	0	47	4.45651	-6.72422	4.38308e-12	TRUE	down
comp149642_c0_seq1	2	0.23833	39	5.22732	-4.45504	8.21765e-10	TRUE	down
comp149679_c0_seq1	1	0.124756	31	4.35	-5.12383	2.63654e-08	TRUE	down
comp149689_c0_seq1	0	0	44	5.22809	-6.62907	2.08539e-11	TRUE	down
comp149735_c0_seq1	9	0.933793	38	4.43463	-2.24764	1.37535e-05	TRUE	down
comp149748_c0_seq1	15	1.18107	47	4.16242	-1.81733	2.70731e-05	TRUE	down
comp149766_c0_seq1	0	0	34	6.64018	-6.2571	4.27084e-09	TRUE	down
comp150010_c0_seq1	0	0	24	4.5762	-5.7546	1.10374e-06	TRUE	down
comp150044_c0_seq1	6	0.735716	25	3.44798	-2.22853	0.000648374	TRUE	down
comp150530_c0_seq1	35	4.46217	8	1.14718	1.95965	0.000429742	TRUE	up
comp150622_c0_seq1	13	0.762372	46	3.03422	-1.99276	8.89146e-06	TRUE	down
comp150826_c0_seq1	4	0.641848	24	4.33161	-2.7546	0.000130652	TRUE	down
comp150888_c0_seq1	0	0	18	5.6926	-5.33956	3.49577e-05	TRUE	down
comp150918_c0_seq1	0	0	30	6.54253	-6.07653	3.84485e-08	TRUE	down
comp151017_c0_seq1	0	0	25	4.41318	-5.81349	6.26214e-07	TRUE	down
comp151065_c0_seq1	0	0	16	6.69955	-5.16964	0.000113133	TRUE	down
comp151213_c0_seq1	3	0.511363	25	4.79306	-3.22853	1.98994e-05	TRUE	down
comp151229_c0_seq1	0	0	15	5.01664	-5.07653	0.000204876	TRUE	down
comp151460_c0_seq1	0	0	42	17.2415	-6.56195	5.94179e-11	TRUE	down
comp151519_c0_seq1	0	0	39	5.68599	-6.45504	2.8957e-10	TRUE	down
comp151534_c0_seq1	43	3.57315	2	0.18693	4.25663	1.9464e-09	TRUE	up
comp151669_c0_seq1	42	2.75078	11	0.810335	1.76325	0.000318531	TRUE	up
comp151681_c0_seq1	45	3.44413	12	1.03303	1.73725	0.000214428	TRUE	up
comp151847_c0_seq1	0	0	30	5.25153	-6.07653	3.84485e-08	TRUE	down
comp152361_c0_seq1	0	0	52	5.38949	-6.87008	3.38626e-13	TRUE	down
comp152391_c0_seq1	0	0	13	6.70368	-4.87008	0.000672825	TRUE	down
comp152480_c0_seq1	0	0	15	4.29019	-5.07653	0.000204876	TRUE	down
comp152579_c0_seq1	0	0	21	5.17245	-5.56195	6.12868e-06	TRUE	down
comp152773_c0_seq1	6	0.356355	54	3.60737	-3.33956	3.95099e-11	TRUE	down
comp153026_c0_seq1	0	0	24	4.11858	-5.7546	1.10374e-06	TRUE	down
comp153258_c0_seq1	0	0	25	3.97722	-5.81349	6.26214e-07	TRUE	down
comp153395_c0_seq1	26	4.68947	0	0	5.5308	1.86493e-06	TRUE	up
comp153415_c0_seq1	1	0.185394	23	4.79612	-4.6932	3.23795e-06	TRUE	down
comp153737_c0_seq1	22	4.81764	2	0.492614	3.2898	0.000177619	TRUE	up
comp154258_c0_seq1	0	0	27	5.46687	-5.92452	2.03444e-07	TRUE	down
comp154288_c0_seq1	0	0	27	5.73301	-5.92452	2.03444e-07	TRUE	down
comp154385_c0_seq1	53	3.9715	10	0.842838	2.23636	1.05142e-06	TRUE	up
comp154412_c0_seq1	0	0	25	4.19393	-5.81349	6.26214e-07	TRUE	down
comp154416_c0_seq1	1	0.225346	14	3.54849	-3.97699	0.000780478	TRUE	down
comp154446_c0_seq1	0	0	20	4.68369	-5.49156	1.09316e-05	TRUE	down
comp154500_c0_seq1	21	4.7669	0	0	5.22268	2.49311e-05	TRUE	up
comp154507_c0_seq1	0	0	34	5.14326	-6.2571	4.27084e-09	TRUE	down
comp154615_c0_seq1	0	0	13	5.81558	-4.87008	0.000672825	TRUE	down
comp154636_c0_seq1	20	3.6569	0	0	5.15229	4.21251e-05	TRUE	up
comp154695_c0_seq1	39	4.08745	10	1.17883	1.79384	0.000468191	TRUE	up
comp15474_c0_seq1	17	1.95087	0	0	4.91783	0.000205431	TRUE	up
comp154808_c0_seq1	11	0.874251	52	4.64849	-2.41064	6.20791e-08	TRUE	down
comp154817_c0_seq1	0	0	42	5.48887	-6.56195	5.94179e-11	TRUE	down
comp154819_c0_seq1	1	0.110009	29	3.58834	-5.02762	8.70933e-08	TRUE	down
comp154859_c0_seq1	9	0.956178	42	5.01893	-2.39203	1.6651e-06	TRUE	down
comp154869_c0_seq1	31	3.26001	1	0.118283	4.78456	2.43269e-07	TRUE	up
comp155079_c0_seq1	0	0	21	4.31884	-5.56195	6.12868e-06	TRUE	down
comp155128_c0_seq1	26	3.40812	2	0.294875	3.5308	2.07808e-05	TRUE	up
comp155335_c0_seq1	21	2.89545	2	0.310165	3.22268	0.000300904	TRUE	up
comp155357_c0_seq1	7	0.785858	40	5.05093	-2.68421	5.51525e-07	TRUE	down
comp155394_c0_seq1	0	0	80	4.21674	-7.49156	3.99292e-19	TRUE	down
comp155445_c0_seq1	6	0.416101	36	2.80812	-2.7546	1.61108e-06	TRUE	down
comp155501_c0_seq1	21	3.79501	2	0.406526	3.22268	0.000300904	TRUE	up
comp155680_c0_seq1	31	2.68882	5	0.487794	2.46263	0.000113813	TRUE	up
comp155693_c0_seq1	0	0	51	3.82978	-6.84206	5.64173e-13	TRUE	down
comp155767_c0_seq1	0	0	13	3.12121	-4.87008	0.000672825	TRUE	down
comp155783_c0_seq1	5	0.661935	40	5.95622	-3.16964	4.28759e-08	TRUE	down
comp155836_c0_seq1	0	0	26	4.00839	-5.87008	3.56599e-07	TRUE	down
comp155845_c0_seq1	0	0	29	5.76041	-6.02762	6.67874e-08	TRUE	down
comp155866_c0_seq1	5	0.302365	50	3.40093	-3.49156	1.02e-10	TRUE	down
comp155901_c0_seq1	24	3.62015	2	0.339321	3.41533	6.13951e-05	TRUE	up
comp155956_c0_seq1	0	0	23	5.25688	-5.6932	1.94493e-06	TRUE	down
comp155982_c0_seq1	0	0	32	4.9045	-6.16964	1.27341e-08	TRUE	down
comp156056_c0_seq1	38	2.75865	7	0.571579	2.27094	4.13321e-05	TRUE	up
comp156141_c0_seq1	0	0	33	5.30639	-6.21403	7.35876e-09	TRUE	down
comp156190_c0_seq1	1	0.229798	20	5.16941	-4.49156	2.00006e-05	TRUE	down
comp156205_c0_seq1	0	0	18	5.23403	-5.33956	3.49577e-05	TRUE	down
comp156225_c0_seq1	0	0	67	5.10823	-7.23572	1.9728e-16	TRUE	down
comp156227_c0_seq1	21	4.36256	1	0.233662	4.22268	5.51406e-05	TRUE	up
comp156641_c0_seq1	11	1.67006	35	5.97687	-1.83949	0.000335947	TRUE	down
comp156681_c0_seq1	1	0.147493	28	4.64509	-4.97699	1.58558e-07	TRUE	down
comp156843_c0_seq1	29	3.24006	6	0.754001	2.10338	0.000858091	TRUE	up
comp156909_c0_seq1	0	0	16	4.62676	-5.16964	0.000113133	TRUE	down
comp156962_c0_seq1	11	0.629999	67	4.31606	-2.77629	1.4342e-11	TRUE	down
comp157019_c0_seq1	0	0	46	4.586	-6.6932	7.36454e-12	TRUE	down
comp157060_c0_seq1	0	0	35	4.12128	-6.29892	2.48095e-09	TRUE	down
comp157076_c0_seq1	35	4.26359	3	0.411049	3.37468	8.72768e-07	TRUE	up
comp157303_c0_seq1	3	0.502166	21	3.95376	-2.97699	0.000209267	TRUE	down
comp157348_c0_seq1	2	0.234428	36	4.74622	-4.33956	5.17834e-09	TRUE	down
comp157516_c0_seq1	5	0.790051	28	4.97632	-2.65506	4.49004e-05	TRUE	down
comp157922_c0_seq1	24	2.76098	1	0.129395	4.41533	1.08042e-05	TRUE	up
comp157983_c0_seq1	38	3.18324	6	0.565331	2.49333	1.30426e-05	TRUE	up
comp158459_c0_seq1	0	0	16	4.29459	-5.16964	0.000113133	TRUE	down
comp158615_c0_seq1	34	3.90656	8	1.03388	1.91783	0.000661384	TRUE	up
comp158629_c0_seq1	0	0	26	3.80656	-5.87008	3.56599e-07	TRUE	down
comp158669_c0_seq1	0	0	33	4.27003	-6.21403	7.35876e-09	TRUE	down
comp158774_c0_seq1	0	0	31	3.96711	-6.12383	2.21545e-08	TRUE	down
comp159269_c0_seq1	13	1.40358	37	4.49325	-1.67865	0.000577114	TRUE	down
comp159509_c0_seq1	33	3.79635	4	0.51758	2.87476	1.14544e-05	TRUE	up
comp159522_c0_seq1	0	0	24	4.42312	-5.7546	1.10374e-06	TRUE	down
comp160102_c0_seq1	8	0.903573	31	3.93822	-2.12383	0.000194557	TRUE	down
comp160671_c0_seq1	0	0	17	4.34041	-5.2571	6.29331e-05	TRUE	down
comp160698_c0_seq1	0	0	18	4.75821	-5.33956	3.49577e-05	TRUE	down
comp160707_c0_seq1	0	0	29	4.47089	-6.02762	6.67874e-08	TRUE	down
comp160744_c0_seq1	0	0	17	5.29634	-5.2571	6.29331e-05	TRUE	down
comp160891_c0_seq1	8	0.994051	32	4.47233	-2.16964	0.000116377	TRUE	down
comp160904_c0_seq1	4	0.468267	21	2.76515	-2.56195	0.00069472	TRUE	down
comp160973_c0_seq1	19	3.01242	2	0.356663	3.07829	0.000853444	TRUE	up
comp160976_c0_seq1	0	0	65	4.10141	-7.192	5.19317e-16	TRUE	down
comp161103_c0_seq1	0	0	27	5.46687	-5.92452	2.03444e-07	TRUE	down
comp161137_c0_seq1	3	0.617708	20	4.63188	-2.9066	0.00037272	TRUE	down
comp161197_c0_seq1	0	0	61	4.72301	-7.10037	3.71653e-15	TRUE	down
comp161247_c0_seq1	25	3.17855	4	0.572025	2.47422	0.000617969	TRUE	up
comp161271_c0_seq1	0	0	45	5.12581	-6.66149	1.23822e-11	TRUE	down
comp161364_c0_seq1	0	0	36	4.14576	-6.33956	1.4487e-09	TRUE	down
comp161382_c0_seq1	25	3.43171	1	0.154396	4.47422	6.21788e-06	TRUE	up
comp161406_c0_seq1	0	0	14	4.75821	-4.97699	0.000370514	TRUE	down
comp161411_c0_seq1	5	0.608288	27	3.69461	-2.6026	7.83263e-05	TRUE	down
comp161482_c0_seq1	0	0	19	5.86705	-5.41756	1.95089e-05	TRUE	down
comp161539_c0_seq1	1	0.179322	22	4.43732	-4.62907	5.96148e-06	TRUE	down
comp161573_c0_seq1	35	3.63953	0	0	5.95965	1.98332e-08	TRUE	up
comp161605_c0_seq1	0	0	23	3.63694	-5.6932	1.94493e-06	TRUE	down
comp161625_c0_seq1	2	0.31336	24	4.22952	-3.7546	8.31786e-06	TRUE	down
comp161654_c0_seq1	27	3.76737	2	0.313885	3.58525	1.21558e-05	TRUE	up
comp161657_c0_seq1	41	3.58964	9	0.886289	2.01799	8.29249e-05	TRUE	up
comp161709_c0_seq1	0	0	24	4.25099	-5.7546	1.10374e-06	TRUE	down
comp161727_c0_seq1	6	0.435916	47	3.84074	-3.13926	2.62551e-09	TRUE	down
comp161954_c0_seq1	0	0	29	5.67427	-6.02762	6.67874e-08	TRUE	down
comp162014_c0_seq1	0	0	69	4.50028	-7.27816	7.48618e-17	TRUE	down
comp162079_c0_seq1	17	4.85324	0	0	4.91783	0.000205431	TRUE	up
comp162080_c0_seq1	0	0	19	5.15267	-5.41756	1.95089e-05	TRUE	down
comp162143_c0_seq1	7	0.591176	31	2.94473	-2.31648	7.50812e-05	TRUE	down
comp162339_c0_seq1	4	0.317638	25	2.23295	-2.81349	7.41291e-05	TRUE	down
comp162364_c0_seq1	0	0	14	2.74443	-4.97699	0.000370514	TRUE	down
comp162383_c0_seq1	0	0	61	3.8168	-7.10037	3.71653e-15	TRUE	down
comp162576_c0_seq1	0	0	32	4.89733	-6.16964	1.27341e-08	TRUE	down
comp162662_c0_seq1	1	0.0990085	45	5.0113	-5.66149	7.22674e-12	TRUE	down
comp163480_c0_seq1	0	0	25	5.75168	-5.81349	6.26214e-07	TRUE	down
comp163511_c0_seq1	16	3.07663	1	0.216282	3.83036	0.000826969	TRUE	up
comp164207_c0_seq1	0	0	34	5.8061	-6.2571	4.27084e-09	TRUE	down
comp164405_c0_seq1	28	3.88361	2	0.312013	3.63772	7.0651e-06	TRUE	up
comp166002_c0_seq1	9	1.16985	32	4.67846	-1.99971	0.000281456	TRUE	down
comp166728_c0_seq1	1	0.250183	20	5.62799	-4.49156	2.00006e-05	TRUE	down
comp166758_c0_seq1	0	0	14	5.05354	-4.97699	0.000370514	TRUE	down
comp166893_c0_seq1	0	0	32	5.35108	-6.16964	1.27341e-08	TRUE	down
comp167191_c0_seq1	4	0.459595	29	3.74782	-3.02762	7.32213e-06	TRUE	down
comp167635_c0_seq1	32	3.23363	3	0.340979	3.2454	4.31325e-06	TRUE	up
comp167648_c0_seq1	23	3.34463	0	0	5.35393	8.79128e-06	TRUE	up
comp167651_c0_seq1	0	0	13	4.29289	-4.87008	0.000672825	TRUE	down
comp167698_c0_seq1	31	3.78623	2	0.274752	3.78456	1.38499e-06	TRUE	up
comp167735_c0_seq1	0	0	26	5.1645	-5.87008	3.56599e-07	TRUE	down
comp167738_c0_seq1	0	0	28	5.6475	-5.97699	1.16399e-07	TRUE	down
comp167862_c0_seq1	9	0.934835	34	3.97225	-2.08717	0.000105441	TRUE	down
comp167865_c0_seq1	0	0	23	4.07386	-5.6932	1.94493e-06	TRUE	down
comp167881_c0_seq1	0	0	19	4.10089	-5.41756	1.95089e-05	TRUE	down
comp167900_c0_seq1	0	0	18	4.09619	-5.33956	3.49577e-05	TRUE	down
comp167996_c0_seq1	1	0.0983806	40	4.42624	-5.49156	1.30089e-10	TRUE	down
comp1680_c0_seq1	16	2.10027	0	0	4.83036	0.000352523	TRUE	up
comp168005_c0_seq1	0	0	17	3.97225	-5.2571	6.29331e-05	TRUE	down
comp168031_c0_seq1	0	0	23	4.42583	-5.6932	1.94493e-06	TRUE	down
comp168050_c0_seq1	2	0.346622	21	4.09365	-3.56195	5.18886e-05	TRUE	down
comp168069_c0_seq1	37	3.31745	4	0.403393	3.03982	1.44666e-06	TRUE	up
comp168080_c0_seq1	0	0	37	3.88483	-6.37909	8.45658e-10	TRUE	down
comp168099_c0_seq1	0	0	20	3.32847	-5.49156	1.09316e-05	TRUE	down
comp168135_c0_seq1	38	3.29598	5	0.487794	2.75636	3.59437e-06	TRUE	up
comp168148_c0_seq1	0	0	27	3.43423	-5.92452	2.03444e-07	TRUE	down
comp168149_c0_seq1	0	0	19	5.04805	-5.41756	1.95089e-05	TRUE	down
comp168161_c0_seq1	0	0	30	4.06263	-6.07653	3.84485e-08	TRUE	down
comp168186_c0_seq1	39	2.76019	0	0	6.11577	2.73101e-09	TRUE	up
comp168464_c0_seq1	1	0.145646	20	3.27639	-4.49156	2.00006e-05	TRUE	down
comp168505_c0_seq1	31	3.32003	4	0.481844	2.78456	3.18593e-05	TRUE	up
comp168596_c0_seq1	0	0	16	4.4076	-5.16964	0.000113133	TRUE	down
comp168610_c0_seq1	0	0	36	5.55007	-6.33956	1.4487e-09	TRUE	down
comp168660_c0_seq1	0	0	37	4.73494	-6.37909	8.45658e-10	TRUE	down
comp168758_c0_seq1	0	0	24	4.8129	-5.7546	1.10374e-06	TRUE	down
comp168864_c0_seq1	1	0.187637	14	2.95469	-3.97699	0.000780478	TRUE	down
comp168865_c0_seq1	4	0.17404	71	3.47467	-4.31938	5.06825e-17	TRUE	down
comp169068_c0_seq1	8	0.728517	31	3.17524	-2.12383	0.000194557	TRUE	down
comp169070_c0_seq1	2	0.424968	17	4.06294	-3.2571	0.000573457	TRUE	down
comp169075_c0_seq1	42	2.65728	10	0.711628	1.90075	0.000135463	TRUE	up
comp169153_c0_seq1	32	3.84777	6	0.811477	2.2454	0.000221726	TRUE	up
comp169194_c0_seq1	19	4.27124	1	0.252852	4.07829	0.000163156	TRUE	up
comp169227_c0_seq1	21	2.85318	2	0.305637	3.22268	0.000300904	TRUE	up
comp169283_c0_seq1	0	0	33	4.17709	-6.21403	7.35876e-09	TRUE	down
comp169318_c0_seq1	0	0	26	4.94853	-5.87008	3.56599e-07	TRUE	down
comp169363_c0_seq1	1	0.209142	23	5.41045	-4.6932	3.23795e-06	TRUE	down
comp169470_c0_seq1	38	2.87996	7	0.596713	2.27094	4.13321e-05	TRUE	up
comp169845_c0_seq1	32	2.48596	4	0.349518	2.83036	1.91904e-05	TRUE	up
comp169901_c0_seq1	0	0	19	3.60313	-5.41756	1.95089e-05	TRUE	down
comp169968_c0_seq1	31	3.51843	2	0.255318	3.78456	1.38499e-06	TRUE	up
comp170002_c0_seq1	0	0	43	3.51936	-6.5959	3.52353e-11	TRUE	down
comp170197_c0_seq1	33	3.19588	6	0.653572	2.2898	0.000139864	TRUE	up
comp170384_c0_seq1	0	0	33	3.89894	-6.21403	7.35876e-09	TRUE	down
comp170467_c0_seq1	35	2.92667	5	0.470263	2.63772	1.62172e-05	TRUE	up
comp170516_c0_seq1	0	0	30	5.92531	-6.07653	3.84485e-08	TRUE	down
comp170609_c0_seq1	25	4.42339	0	0	5.47422	3.11826e-06	TRUE	up
comp170614_c0_seq1	0	0	18	4.26301	-5.33956	3.49577e-05	TRUE	down
comp170793_c0_seq1	0	0	21	5.44131	-5.56195	6.12868e-06	TRUE	down
comp170925_c0_seq1	1	0.1766	18	3.57543	-4.33956	6.79518e-05	TRUE	down
comp171154_c0_seq1	0	0	18	3.17749	-5.33956	3.49577e-05	TRUE	down
comp172179_c0_seq1	20	3.70052	0	0	5.15229	4.21251e-05	TRUE	up
comp172194_c0_seq1	0	0	13	6.67082	-4.87008	0.000672825	TRUE	down
comp172325_c0_seq1	0	0	15	4.03652	-5.07653	0.000204876	TRUE	down
comp172893_c0_seq1	2	0.327704	21	3.87023	-3.56195	5.18886e-05	TRUE	down
comp172937_c0_seq1	23	4.01607	1	0.196399	4.35393	1.85656e-05	TRUE	up
comp172944_c0_seq1	0	0	28	3.04051	-5.97699	1.16399e-07	TRUE	down
comp173405_c0_seq1	2	0.217958	29	3.55473	-4.02762	3.86754e-07	TRUE	down
comp173534_c0_seq1	0	0	28	3.79179	-5.97699	1.16399e-07	TRUE	down
comp173575_c0_seq1	0	0	21	3.96088	-5.56195	6.12868e-06	TRUE	down
comp173736_c0_seq1	0	0	31	4.08188	-6.12383	2.21545e-08	TRUE	down
comp174063_c0_seq1	0	0	20	3.66016	-5.49156	1.09316e-05	TRUE	down
comp17423_c0_seq1	0	0	14	2.34484	-4.97699	0.000370514	TRUE	down
comp174722_c0_seq1	22	2.02322	2	0.206879	3.2898	0.000177619	TRUE	up
comp175485_c0_seq1	42	3.21452	3	0.258258	3.63772	1.99259e-08	TRUE	up
comp175797_c0_seq1	31	3.42243	3	0.372529	3.1996	7.32353e-06	TRUE	up
comp175978_c0_seq1	46	3.21648	10	0.78648	2.032	2.44198e-05	TRUE	up
comp176091_c0_seq1	0	0	28	4.63774	-5.97699	1.16399e-07	TRUE	down
comp176275_c0_seq1	1	0.204545	25	5.75168	-4.81349	9.66286e-07	TRUE	down
comp176367_c0_seq1	0	0	19	5.47915	-5.41756	1.95089e-05	TRUE	down
comp176375_c0_seq1	0	0	30	4.60472	-6.07653	3.84485e-08	TRUE	down
comp176394_c0_seq1	0	0	14	5.05354	-4.97699	0.000370514	TRUE	down
comp176398_c0_seq1	0	0	37	4.06847	-6.37909	8.45658e-10	TRUE	down
comp176550_c0_seq1	0	0	17	3.38966	-5.2571	6.29331e-05	TRUE	down
comp176555_c0_seq1	1	0.128903	29	4.20462	-5.02762	8.70933e-08	TRUE	down
comp176715_c0_seq1	22	2.34536	3	0.359727	2.70483	0.000757464	TRUE	up
comp176826_c0_seq1	1	0.214938	19	4.59337	-4.41756	3.68267e-05	TRUE	down
comp177015_c0_seq1	0	0	30	4.37384	-6.07653	3.84485e-08	TRUE	down
comp177028_c0_seq1	1	0.254284	17	4.86221	-4.2571	0.000124861	TRUE	down
comp177075_c0_seq1	0	0	37	3.5896	-6.37909	8.45658e-10	TRUE	down
comp177095_c0_seq1	0	0	13	4.79171	-4.87008	0.000672825	TRUE	down
comp177109_c0_seq1	0	0	18	3.50232	-5.33956	3.49577e-05	TRUE	down
comp177121_c0_seq1	0	0	17	4.10039	-5.2571	6.29331e-05	TRUE	down
comp177134_c0_seq1	24	2.95845	2	0.277299	3.41533	6.13951e-05	TRUE	up
comp177159_c0_seq1	0	0	14	2.30067	-4.97699	0.000370514	TRUE	down
comp177175_c0_seq1	22	2.54664	3	0.390599	2.70483	0.000757464	TRUE	up
comp177225_c0_seq1	21	3.25196	2	0.348355	3.22268	0.000300904	TRUE	up
comp177242_c0_seq1	3	0.424322	28	4.45449	-3.39203	3.30665e-06	TRUE	down
comp177257_c0_seq1	1	0.147027	25	4.1343	-4.81349	9.66286e-07	TRUE	down
comp177334_c0_seq1	1	0.192687	14	3.03422	-3.97699	0.000780478	TRUE	down
comp177367_c0_seq1	0	0	27	3.17214	-5.92452	2.03444e-07	TRUE	down
comp177453_c0_seq1	0	0	15	4.4107	-5.07653	0.000204876	TRUE	down
comp177456_c0_seq1	0	0	18	4.49702	-5.33956	3.49577e-05	TRUE	down
comp177501_c0_seq1	1	0.100614	45	5.09257	-5.66149	7.22674e-12	TRUE	down
comp177583_c0_seq1	22	4.23036	2	0.432564	3.2898	0.000177619	TRUE	up
comp177669_c0_seq1	0	0	26	4.61304	-5.87008	3.56599e-07	TRUE	down
comp177888_c0_seq1	0	0	20	4.01845	-5.49156	1.09316e-05	TRUE	down
comp177960_c0_seq1	19	4.37696	0	0	5.07829	7.13193e-05	TRUE	up
comp178019_c0_seq1	27	2.53566	5	0.528156	2.26332	0.000750322	TRUE	up
comp178026_c0_seq1	18	3.15485	0	0	5.00029	0.000120719	TRUE	up
comp178173_c0_seq1	0	0	15	3.79277	-5.07653	0.000204876	TRUE	down
comp178182_c0_seq1	0	0	18	3.29414	-5.33956	3.49577e-05	TRUE	down
comp178286_c0_seq1	1	0.1766	26	5.1645	-4.87008	5.27779e-07	TRUE	down
comp178367_c0_seq1	29	2.42932	4	0.376888	2.68835	8.6897e-05	TRUE	up
comp178433_c0_seq1	0	0	15	3.79277	-5.07653	0.000204876	TRUE	down
comp178480_c0_seq1	0	0	26	4.43996	-5.87008	3.56599e-07	TRUE	down
comp179110_c0_seq1	0	0	19	3.99384	-5.41756	1.95089e-05	TRUE	down
comp179364_c0_seq1	0	0	39	4.94853	-6.45504	2.8957e-10	TRUE	down
comp179446_c0_seq1	0	0	16	3.87706	-5.16964	0.000113133	TRUE	down
comp179484_c0_seq1	0	0	41	3.4668	-6.52719	1.00472e-10	TRUE	down
comp179544_c0_seq1	0	0	19	4.24079	-5.41756	1.95089e-05	TRUE	down
comp179704_c0_seq1	1	0.190323	16	3.42513	-4.16964	0.000230053	TRUE	down
comp179732_c0_seq1	25	3.45208	1	0.155312	4.47422	6.21788e-06	TRUE	up
comp179751_c0_seq1	2	0.283312	23	3.66462	-3.6932	1.53425e-05	TRUE	down
comp179985_c0_seq1	2	0.318181	18	3.22094	-3.33956	0.000315224	TRUE	down
comp180709_c0_seq1	2	0.339046	20	3.8135	-3.49156	9.48073e-05	TRUE	down
comp180828_c0_seq1	1	0.213949	17	4.09096	-4.2571	0.000124861	TRUE	down
comp181386_c0_seq1	3	0.457712	25	4.29019	-3.22853	1.98994e-05	TRUE	down
comp182897_c0_seq1	49	2.74388	14	0.881785	1.63772	0.000211531	TRUE	up
comp183277_c0_seq1	0	0	27	4.55867	-5.92452	2.03444e-07	TRUE	down
comp184206_c0_seq1	0	0	17	3.21222	-5.2571	6.29331e-05	TRUE	down
comp184307_c0_seq1	22	2.85564	2	0.291996	3.2898	0.000177619	TRUE	up
comp184955_c0_seq1	0	0	33	2.70726	-6.21403	7.35876e-09	TRUE	down
comp184970_c0_seq1	0	0	30	3.04009	-6.07653	3.84485e-08	TRUE	down
comp185326_c0_seq1	17	3.12679	0	0	4.91783	0.000205431	TRUE	up
comp185345_c0_seq1	1	0.117957	29	3.84757	-5.02762	8.70933e-08	TRUE	down
comp185353_c0_seq1	0	0	22	3.25278	-5.62907	3.44479e-06	TRUE	down
comp185383_c0_seq1	1	0.158549	25	4.45828	-4.81349	9.66286e-07	TRUE	down
comp185393_c0_seq1	0	0	44	3.77227	-6.62907	2.08539e-11	TRUE	down
comp185435_c0_seq1	2	0.273328	24	3.68918	-3.7546	8.31786e-06	TRUE	down
comp185462_c0_seq1	0	0	17	4.58652	-5.2571	6.29331e-05	TRUE	down
comp185487_c0_seq1	0	0	26	3.52551	-5.87008	3.56599e-07	TRUE	down
comp185556_c0_seq1	0	0	15	3.56056	-5.07653	0.000204876	TRUE	down
comp185557_c0_seq1	0	0	17	3.54496	-5.2571	6.29331e-05	TRUE	down
comp185560_c0_seq1	0	0	13	5.04017	-4.87008	0.000672825	TRUE	down
comp185561_c0_seq1	1	0.152571	18	3.08893	-4.33956	6.79518e-05	TRUE	down
comp185564_c0_seq1	0	0	25	3.88858	-5.81349	6.26214e-07	TRUE	down
comp185595_c0_seq1	0	0	13	4.79171	-4.87008	0.000672825	TRUE	down
comp185601_c0_seq1	1	0.233253	18	4.72243	-4.33956	6.79518e-05	TRUE	down
comp185659_c0_seq1	16	2.18022	0	0	4.83036	0.000352523	TRUE	up
comp185699_c0_seq1	28	3.39311	3	0.408908	3.05276	3.53525e-05	TRUE	up
comp185968_c0_seq1	2	0.187826	23	2.42952	-3.6932	1.53425e-05	TRUE	down
comp186083_c0_seq1	0	0	21	4.15556	-5.56195	6.12868e-06	TRUE	down
comp186104_c0_seq1	0	0	32	4.92614	-6.16964	1.27341e-08	TRUE	down
comp186182_c0_seq1	2	0.226168	23	2.92546	-3.6932	1.53425e-05	TRUE	down
comp186210_c0_seq1	0	0	13	4.16161	-4.87008	0.000672825	TRUE	down
comp186241_c0_seq1	4	0.456776	24	3.08262	-2.7546	0.000130652	TRUE	down
comp186274_c0_seq1	0	0	38	4.1307	-6.41756	4.93946e-10	TRUE	down
comp186304_c0_seq1	31	3.18445	6	0.693249	2.1996	0.000352384	TRUE	up
comp186317_c0_seq1	24	2.80607	4	0.526033	2.41533	0.000994683	TRUE	up
comp186365_c0_seq1	25	2.90474	0	0	5.47422	3.11826e-06	TRUE	up
comp186387_c0_seq1	18	3.24656	1	0.202869	4.00029	0.000280783	TRUE	up
comp186550_c0_seq1	0	0	13	3.66805	-4.87008	0.000672825	TRUE	down
comp186559_c0_seq1	9	0.782084	32	3.12771	-1.99971	0.000281456	TRUE	down
comp186590_c0_seq1	26	3.46176	0	0	5.5308	1.86493e-06	TRUE	up
comp186633_c0_seq1	1	0.209613	15	3.5365	-4.07653	0.000424684	TRUE	down
comp186671_c0_seq1	0	0	19	3.50164	-5.41756	1.95089e-05	TRUE	down
comp186754_c0_seq1	0	0	20	3.05191	-5.49156	1.09316e-05	TRUE	down
comp186768_c0_seq1	49	3.36556	4	0.30902	3.44507	2.43418e-09	TRUE	up
comp186923_c0_seq1	0	0	33	3.957	-6.21403	7.35876e-09	TRUE	down
comp187000_c0_seq1	0	0	15	3.5365	-5.07653	0.000204876	TRUE	down
comp187038_c0_seq1	0	0	23	4.33811	-5.6932	1.94493e-06	TRUE	down
comp187082_c0_seq1	1	0.138288	21	3.26641	-4.56195	1.09744e-05	TRUE	down
comp187083_c0_seq1	22	2.87974	0	0	5.2898	1.48068e-05	TRUE	up
comp187135_c0_seq1	0	0	19	5.60262	-5.41756	1.95089e-05	TRUE	down
comp187231_c0_seq1	0	0	24	2.46066	-5.7546	1.10374e-06	TRUE	down
comp187432_c0_seq1	2	0.238942	26	3.49383	-3.87008	2.43806e-06	TRUE	down
comp187612_c0_seq1	44	2.89808	9	0.666755	2.11987	2.19707e-05	TRUE	up
comp187698_c0_seq1	0	0	22	4.0474	-5.62907	3.44479e-06	TRUE	down
comp187733_c0_seq1	0	0	21	4.07846	-5.56195	6.12868e-06	TRUE	down
comp187734_c0_seq1	0	0	24	3.80656	-5.7546	1.10374e-06	TRUE	down
comp187743_c0_seq1	17	3.02516	1	0.200154	3.91783	0.000482365	TRUE	up
comp187761_c0_seq1	1	0.355221	15	5.99316	-4.07653	0.000424684	TRUE	down
comp188063_c0_seq1	18	2.39318	1	0.149544	4.00029	0.000280783	TRUE	up
comp188218_c0_seq1	31	3.10227	5	0.562799	2.46263	0.000113813	TRUE	up
comp188339_c0_seq1	18	1.61545	1	0.100946	4.00029	0.000280783	TRUE	up
comp188710_c0_seq1	0	0	39	3.73859	-6.45504	2.8957e-10	TRUE	down
comp188797_c0_seq1	0	0	32	4.34472	-6.16964	1.27341e-08	TRUE	down
comp189096_c0_seq1	0	0	38	3.97389	-6.41756	4.93946e-10	TRUE	down
comp189373_c0_seq1	1	0.276166	14	4.34875	-3.97699	0.000780478	TRUE	down
comp189398_c0_seq1	24	3.16827	1	0.148483	4.41533	1.08042e-05	TRUE	up
comp189498_c0_seq1	0	0	17	3.69973	-5.2571	6.29331e-05	TRUE	down
comp189545_c0_seq1	0	0	14	4.45449	-4.97699	0.000370514	TRUE	down
comp189812_c0_seq1	0	0	41	4.57072	-6.52719	1.00472e-10	TRUE	down
comp189828_c0_seq1	0	0	17	2.92692	-5.2571	6.29331e-05	TRUE	down
comp190425_c0_seq1	0	0	17	3.85188	-5.2571	6.29331e-05	TRUE	down
comp190559_c0_seq1	23	3.03626	1	0.148483	4.35393	1.85656e-05	TRUE	up
comp190805_c0_seq1	0	0	16	4.22952	-5.16964	0.000113133	TRUE	down
comp190819_c0_seq1	1	0.229798	17	4.394	-4.2571	0.000124861	TRUE	down
comp191043_c0_seq1	1	0.319821	14	5.03618	-3.97699	0.000780478	TRUE	down
comp191089_c0_seq1	0	0	13	3.30303	-4.87008	0.000672825	TRUE	down
comp191845_c0_seq1	0	0	14	3.75776	-4.97699	0.000370514	TRUE	down
comp192392_c0_seq1	17	2.257	1	0.14933	3.91783	0.000482365	TRUE	up
comp192581_c0_seq1	0	0	26	2.92655	-5.87008	3.56599e-07	TRUE	down
comp193426_c0_seq1	1	0.10988	35	4.32564	-5.29892	2.44585e-09	TRUE	down
comp193636_c0_seq1	19	3.50852	0	0	5.07829	7.13193e-05	TRUE	up
comp193737_c0_seq1	0	0	13	3.37679	-4.87008	0.000672825	TRUE	down
comp194451_c0_seq1	0	0	29	4.13588	-6.02762	6.67874e-08	TRUE	down
comp194775_c0_seq1	1	0.191498	19	4.09245	-4.41756	3.68267e-05	TRUE	down
comp194885_c0_seq1	0	0	20	4.84632	-5.49156	1.09316e-05	TRUE	down
comp195538_c0_seq1	0	0	20	4.38912	-5.49156	1.09316e-05	TRUE	down
comp196152_c0_seq1	40	2.43156	10	0.68374	1.83036	0.000311964	TRUE	up
comp196214_c0_seq1	0	0	20	3.53054	-5.49156	1.09316e-05	TRUE	down
comp196227_c0_seq1	0	0	20	2.55007	-5.49156	1.09316e-05	TRUE	down
comp196228_c0_seq1	0	0	14	2.53551	-4.97699	0.000370514	TRUE	down
comp196233_c0_seq1	0	0	15	4.72954	-5.07653	0.000204876	TRUE	down
comp196238_c0_seq1	2	0.4073	17	3.89402	-3.2571	0.000573457	TRUE	down
comp196270_c0_seq1	0	0	17	2.15444	-5.2571	6.29331e-05	TRUE	down
comp196291_c0_seq1	0	0	20	4.63188	-5.49156	1.09316e-05	TRUE	down
comp196320_c0_seq1	0	0	15	3.99544	-5.07653	0.000204876	TRUE	down
comp196390_c0_seq1	0	0	14	3.53139	-4.97699	0.000370514	TRUE	down
comp196395_c0_seq1	0	0	16	3.70551	-5.16964	0.000113133	TRUE	down
comp196456_c0_seq1	0	0	15	4.60472	-5.07653	0.000204876	TRUE	down
comp196542_c0_seq1	20	3.13889	2	0.353054	3.15229	0.000508274	TRUE	up
comp196565_c0_seq1	0	0	16	2.91792	-5.16964	0.000113133	TRUE	down
comp196677_c0_seq1	0	0	14	3.07238	-4.97699	0.000370514	TRUE	down
comp196687_c0_seq1	0	0	29	3.95278	-6.02762	6.67874e-08	TRUE	down
comp196777_c0_seq1	1	0.22755	19	4.86291	-4.41756	3.68267e-05	TRUE	down
comp196818_c0_seq1	0	0	17	2.78493	-5.2571	6.29331e-05	TRUE	down
comp196850_c0_seq1	0	0	20	3.89147	-5.49156	1.09316e-05	TRUE	down
comp196871_c0_seq1	0	0	16	6.46675	-5.16964	0.000113133	TRUE	down
comp196883_c0_seq1	22	3.24999	1	0.16616	4.2898	3.1939e-05	TRUE	up
comp196897_c0_seq1	3	0.334777	20	2.51032	-2.9066	0.00037272	TRUE	down
comp196943_c0_seq1	0	0	52	4.07439	-6.87008	3.38626e-13	TRUE	down
comp196944_c0_seq1	0	0	23	4.68415	-5.6932	1.94493e-06	TRUE	down
comp196958_c0_seq1	0	0	14	3.53139	-4.97699	0.000370514	TRUE	down
comp197047_c0_seq1	0	0	26	4.66843	-5.87008	3.56599e-07	TRUE	down
comp197059_c0_seq1	0	0	39	2.89542	-6.45504	2.8957e-10	TRUE	down
comp197182_c0_seq1	0	0	16	4.35036	-5.16964	0.000113133	TRUE	down
comp197184_c0_seq1	0	0	21	4.18722	-5.56195	6.12868e-06	TRUE	down
comp197223_c0_seq1	0	0	30	3.39504	-6.07653	3.84485e-08	TRUE	down
comp197279_c0_seq1	21	2.32947	0	0	5.22268	2.49311e-05	TRUE	up
comp197286_c0_seq1	17	4.29934	0	0	4.91783	0.000205431	TRUE	up
comp197542_c0_seq1	0	0	17	3.48252	-5.2571	6.29331e-05	TRUE	down
comp197599_c0_seq1	0	0	16	2.58072	-5.16964	0.000113133	TRUE	down
comp197627_c0_seq1	0	0	38	2.31405	-6.41756	4.93946e-10	TRUE	down
comp197657_c0_seq1	1	0.117214	26	3.42783	-4.87008	5.27779e-07	TRUE	down
comp197694_c0_seq1	0	0	47	3.26259	-6.72422	4.38308e-12	TRUE	down
comp197700_c0_seq1	0	0	23	3.60967	-5.6932	1.94493e-06	TRUE	down
comp197710_c0_seq1	0	0	20	3.67946	-5.49156	1.09316e-05	TRUE	down
comp197758_c0_seq1	19	3.48776	2	0.412941	3.07829	0.000853444	TRUE	up
comp197808_c0_seq1	1	0.15084	22	3.73253	-4.62907	5.96148e-06	TRUE	down
comp197848_c0_seq1	21	3.01145	1	0.161295	4.22268	5.51406e-05	TRUE	up
comp198048_c0_seq1	29	3.63743	0	0	5.68835	4.0243e-07	TRUE	up
comp198148_c0_seq1	0	0	24	3.31442	-5.7546	1.10374e-06	TRUE	down
comp198237_c0_seq1	22	2.8838	2	0.294875	3.2898	0.000177619	TRUE	up
comp198260_c0_seq1	0	0	18	3.98361	-5.33956	3.49577e-05	TRUE	down
comp198311_c0_seq1	0	0	28	3.61859	-5.97699	1.16399e-07	TRUE	down
comp198317_c0_seq1	0	0	16	4.53899	-5.16964	0.000113133	TRUE	down
comp198465_c0_seq1	0	0	21	4.32734	-5.56195	6.12868e-06	TRUE	down
comp198485_c0_seq1	0	0	16	2.84361	-5.16964	0.000113133	TRUE	down
comp198806_c0_seq1	0	0	14	2.58927	-4.97699	0.000370514	TRUE	down
comp198813_c0_seq1	25	1.9087	1	0.0858741	4.47422	6.21788e-06	TRUE	up
comp198845_c0_seq1	0	0	17	2.90305	-5.2571	6.29331e-05	TRUE	down
comp198878_c0_seq1	19	2.99203	1	0.177124	4.07829	0.000163156	TRUE	up
comp198957_c0_seq1	1	0.167993	15	2.83431	-4.07653	0.000424684	TRUE	down
comp198989_c0_seq1	27	3.52926	2	0.294046	3.58525	1.21558e-05	TRUE	up
comp199123_c0_seq1	0	0	21	4.37907	-5.56195	6.12868e-06	TRUE	down
comp199325_c0_seq1	0	0	28	2.75734	-5.97699	1.16399e-07	TRUE	down
comp199418_c0_seq1	0	0	20	3.12479	-5.49156	1.09316e-05	TRUE	down
comp199496_c0_seq1	0	0	21	3.35617	-5.56195	6.12868e-06	TRUE	down
comp199623_c0_seq1	2	0.155632	44	3.85112	-4.62907	3.83102e-11	TRUE	down
comp199763_c0_seq1	0	0	15	2.58683	-5.07653	0.000204876	TRUE	down
comp200104_c0_seq1	0	0	31	3.89567	-6.12383	2.21545e-08	TRUE	down
comp200133_c0_seq1	0	0	22	4.2334	-5.62907	3.44479e-06	TRUE	down
comp200185_c0_seq1	1	0.154855	23	4.00608	-4.6932	3.23795e-06	TRUE	down
comp200253_c0_seq1	0	0	22	4.88954	-5.62907	3.44479e-06	TRUE	down
comp200270_c0_seq1	0	0	16	3.81524	-5.16964	0.000113133	TRUE	down
comp200277_c0_seq1	2	0.180364	40	4.05738	-4.49156	4.42986e-10	TRUE	down
comp200333_c0_seq1	0	0	17	2.96101	-5.2571	6.29331e-05	TRUE	down
comp200582_c0_seq1	0	0	14	3.673	-4.97699	0.000370514	TRUE	down
comp200664_c0_seq1	0	0	28	4.6972	-5.97699	1.16399e-07	TRUE	down
comp200743_c0_seq1	0	0	13	3.17214	-4.87008	0.000672825	TRUE	down
comp200905_c0_seq1	38	2.19119	2	0.129716	4.07829	3.03709e-08	TRUE	up
comp200939_c0_seq1	21	2.71072	1	0.145188	4.22268	5.51406e-05	TRUE	up
comp201110_c0_seq1	1	0.182129	17	3.48252	-4.2571	0.000124861	TRUE	down
comp201266_c0_seq1	0	0	19	4.16966	-5.41756	1.95089e-05	TRUE	down
comp201975_c0_seq1	0	0	18	2.82496	-5.33956	3.49577e-05	TRUE	down
comp203263_c0_seq1	0	0	31	2.76885	-6.12383	2.21545e-08	TRUE	down
comp203357_c0_seq1	1	0.107469	24	2.90108	-4.7546	1.76735e-06	TRUE	down
comp203713_c0_seq1	0	0	18	3.56865	-5.33956	3.49577e-05	TRUE	down
comp203821_c0_seq1	2	0.362838	20	4.08111	-3.49156	9.48073e-05	TRUE	down
comp205327_c0_seq1	0	0	20	3.5246	-5.49156	1.09316e-05	TRUE	down
comp205614_c0_seq1	0	0	13	4.94853	-4.87008	0.000672825	TRUE	down
comp206623_c0_seq1	0	0	15	3.28495	-5.07653	0.000204876	TRUE	down
comp206848_c0_seq1	0	0	16	3.30353	-5.16964	0.000113133	TRUE	down
comp208086_c0_seq1	0	0	17	3.57343	-5.2571	6.29331e-05	TRUE	down
comp208182_c0_seq1	0	0	15	2.84974	-5.07653	0.000204876	TRUE	down
comp208590_c0_seq1	0	0	14	4.41424	-4.97699	0.000370514	TRUE	down
comp208661_c0_seq1	0	0	13	3.60967	-4.87008	0.000672825	TRUE	down
comp209628_c0_seq1	0	0	17	3.33878	-5.2571	6.29331e-05	TRUE	down
comp209654_c0_seq1	20	3.31203	1	0.186264	4.15229	9.48432e-05	TRUE	up
comp209658_c0_seq1	0	0	13	4.9128	-4.87008	0.000672825	TRUE	down
comp209667_c0_seq1	1	0.284612	14	4.48174	-3.97699	0.000780478	TRUE	down
comp209769_c0_seq1	1	0.206818	14	3.25673	-3.97699	0.000780478	TRUE	down
comp209791_c0_seq1	0	0	18	3.05885	-5.33956	3.49577e-05	TRUE	down
comp209850_c0_seq1	17	2.88715	1	0.191023	3.91783	0.000482365	TRUE	up
comp209970_c0_seq1	1	0.153578	16	2.76384	-4.16964	0.000230053	TRUE	down
comp209985_c0_seq1	0	0	34	3.00603	-6.2571	4.27084e-09	TRUE	down
comp209992_c0_seq1	0	0	17	3.30161	-5.2571	6.29331e-05	TRUE	down
comp210006_c0_seq1	0	0	23	2.56953	-5.6932	1.94493e-06	TRUE	down
comp210105_c0_seq1	0	0	13	3.56243	-4.87008	0.000672825	TRUE	down
comp210146_c0_seq1	0	0	21	4.48631	-5.56195	6.12868e-06	TRUE	down
comp210286_c0_seq1	0	0	14	2.8849	-4.97699	0.000370514	TRUE	down
comp210383_c0_seq1	0	0	15	2.76445	-5.07653	0.000204876	TRUE	down
comp210391_c0_seq1	0	0	25	4.20066	-5.81349	6.26214e-07	TRUE	down
comp210416_c0_seq1	34	2.99651	3	0.297388	3.33286	1.48645e-06	TRUE	up
comp210643_c0_seq1	0	0	16	2.91792	-5.16964	0.000113133	TRUE	down
comp210651_c0_seq1	0	0	26	3.81724	-5.87008	3.56599e-07	TRUE	down
comp210884_c0_seq1	0	0	14	3.26398	-4.97699	0.000370514	TRUE	down
comp210941_c0_seq1	0	0	28	3.97162	-5.97699	1.16399e-07	TRUE	down
comp210946_c0_seq1	0	0	17	3.33878	-5.2571	6.29331e-05	TRUE	down
comp211186_c0_seq1	0	0	25	3.10073	-5.81349	6.26214e-07	TRUE	down
comp211248_c0_seq1	0	0	24	3.74975	-5.7546	1.10374e-06	TRUE	down
comp211658_c0_seq1	0	0	17	3.42225	-5.2571	6.29331e-05	TRUE	down
comp211831_c0_seq1	15	2.56621	0	0	4.73725	0.000601218	TRUE	up
comp212209_c0_seq1	15	2.40693	0	0	4.73725	0.000601218	TRUE	up
comp212269_c0_seq1	0	0	13	3.20954	-4.87008	0.000672825	TRUE	down
comp212321_c0_seq1	0	0	31	3.54268	-6.12383	2.21545e-08	TRUE	down
comp212339_c0_seq1	0	0	14	3.72908	-4.97699	0.000370514	TRUE	down
comp212428_c0_seq1	0	0	13	4.09894	-4.87008	0.000672825	TRUE	down
comp212439_c0_seq1	0	0	22	2.54472	-5.62907	3.44479e-06	TRUE	down
comp212722_c0_seq1	0	0	15	2.639	-5.07653	0.000204876	TRUE	down
comp212961_c0_seq1	0	0	21	2.93889	-5.56195	6.12868e-06	TRUE	down
comp212989_c0_seq1	1	0.184293	14	2.90203	-3.97699	0.000780478	TRUE	down
comp213046_c0_seq1	22	2.4375	1	0.12462	4.2898	3.1939e-05	TRUE	up
comp213087_c0_seq1	0	0	14	2.34484	-4.97699	0.000370514	TRUE	down
comp213427_c0_seq1	0	0	33	3.16923	-6.21403	7.35876e-09	TRUE	down
comp213584_c0_seq1	1	0.186884	17	3.57343	-4.2571	0.000124861	TRUE	down
comp213663_c0_seq1	23	3.4359	3	0.50408	2.76896	0.000460818	TRUE	up
comp214020_c0_seq1	1	0.179668	14	2.8292	-3.97699	0.000780478	TRUE	down
comp214164_c0_seq1	1	0.199717	17	3.81882	-4.2571	0.000124861	TRUE	down
comp214397_c0_seq1	19	2.56274	2	0.303422	3.07829	0.000853444	TRUE	up
comp214745_c0_seq1	0	0	16	4.18722	-5.16964	0.000113133	TRUE	down
comp214864_c0_seq1	16	2.64023	0	0	4.83036	0.000352523	TRUE	up
comp215802_c0_seq1	15	2.37823	0	0	4.73725	0.000601218	TRUE	up
comp215861_c0_seq1	1	0.143402	17	2.74202	-4.2571	0.000124861	TRUE	down
comp216018_c0_seq1	1	0.108851	29	3.55057	-5.02762	8.70933e-08	TRUE	down
comp216096_c0_seq1	1	0.206359	16	3.71372	-4.16964	0.000230053	TRUE	down
comp216185_c0_seq1	0	0	20	3.31267	-5.49156	1.09316e-05	TRUE	down
comp216395_c0_seq1	0	0	22	3.89015	-5.62907	3.44479e-06	TRUE	down
comp216739_c0_seq1	0	0	22	4.07606	-5.62907	3.44479e-06	TRUE	down
comp217659_c0_seq1	16	2.17703	0	0	4.83036	0.000352523	TRUE	up
comp217773_c0_seq1	0	0	16	2.53004	-5.16964	0.000113133	TRUE	down
comp217816_c0_seq1	15	2.60938	0	0	4.73725	0.000601218	TRUE	up
comp218093_c0_seq1	24	2.04733	3	0.287847	2.83036	0.000278503	TRUE	up
comp218844_c0_seq1	0	0	21	2.58622	-5.56195	6.12868e-06	TRUE	down
comp218988_c0_seq1	1	0.124589	17	2.38229	-4.2571	0.000124861	TRUE	down
comp219130_c0_seq1	0	0	14	3.07238	-4.97699	0.000370514	TRUE	down
comp219595_c0_seq1	0	0	18	3.19364	-5.33956	3.49577e-05	TRUE	down
comp219695_c0_seq1	1	0.155113	18	3.14042	-4.33956	6.79518e-05	TRUE	down
comp219730_c0_seq1	1	0.0933481	18	1.88992	-4.33956	6.79518e-05	TRUE	down
comp219781_c0_seq1	32	2.33034	0	0	5.83036	8.86038e-08	TRUE	up
comp220039_c0_seq1	0	0	13	4.13631	-4.87008	0.000672825	TRUE	down
comp222404_c0_seq1	2	0.163134	31	2.84408	-4.12383	1.13452e-07	TRUE	down
comp222915_c0_seq1	0	0	13	2.68942	-4.87008	0.000672825	TRUE	down
comp225021_c0_seq1	1	0.133335	17	2.54953	-4.2571	0.000124861	TRUE	down
comp226056_c0_seq1	0	0	23	4.09465	-5.6932	1.94493e-06	TRUE	down
comp226273_c0_seq1	0	0	13	2.95836	-4.87008	0.000672825	TRUE	down
comp226333_c0_seq1	0	0	26	3.37679	-5.87008	3.56599e-07	TRUE	down
comp226373_c0_seq1	0	0	23	3.16796	-5.6932	1.94493e-06	TRUE	down
comp226502_c0_seq1	0	0	24	4.07185	-5.7546	1.10374e-06	TRUE	down
comp226505_c0_seq1	0	0	21	2.51233	-5.56195	6.12868e-06	TRUE	down
comp226544_c0_seq1	4	1.59091	23	10.2891	-2.6932	0.000229489	TRUE	down
comp226588_c0_seq1	1	0.114616	19	2.44942	-4.41756	3.68267e-05	TRUE	down
comp226693_c0_seq1	0	0	18	3.68738	-5.33956	3.49577e-05	TRUE	down
comp226706_c0_seq1	2	0.304144	18	3.07884	-3.33956	0.000315224	TRUE	down
comp226796_c0_seq1	1	0.15084	17	2.88423	-4.2571	0.000124861	TRUE	down
comp226887_c0_seq1	0	0	14	4.62311	-4.97699	0.000370514	TRUE	down
comp226986_c0_seq1	0	0	14	2.77037	-4.97699	0.000370514	TRUE	down
comp227070_c0_seq1	0	0	14	2.90203	-4.97699	0.000370514	TRUE	down
comp227160_c0_seq1	0	0	22	2.67166	-5.62907	3.44479e-06	TRUE	down
comp227268_c0_seq1	0	0	22	3.01831	-5.62907	3.44479e-06	TRUE	down
comp227382_c0_seq1	0	0	15	3.63474	-5.07653	0.000204876	TRUE	down
comp227452_c0_seq1	0	0	13	2.74364	-4.87008	0.000672825	TRUE	down
comp227603_c0_seq1	0	0	13	2.88315	-4.87008	0.000672825	TRUE	down
comp227608_c0_seq1	0	0	23	3.72126	-5.6932	1.94493e-06	TRUE	down
comp227729_c0_seq1	19	2.75007	2	0.3256	3.07829	0.000853444	TRUE	up
comp227794_c0_seq1	0	0	13	2.4564	-4.87008	0.000672825	TRUE	down
comp228002_c0_seq1	0	0	19	3.99384	-5.41756	1.95089e-05	TRUE	down
comp228081_c0_seq1	0	0	19	2.88251	-5.41756	1.95089e-05	TRUE	down
comp228181_c0_seq1	0	0	18	2.93497	-5.33956	3.49577e-05	TRUE	down
comp228264_c0_seq1	18	2.47083	1	0.154396	4.00029	0.000280783	TRUE	up
comp228284_c0_seq1	1	0.117659	26	3.44083	-4.87008	5.27779e-07	TRUE	down
comp228792_c0_seq1	0	0	15	3.05488	-5.07653	0.000204876	TRUE	down
comp228801_c0_seq1	0	0	15	2.89706	-5.07653	0.000204876	TRUE	down
comp228876_c0_seq1	21	1.84033	1	0.0985692	4.22268	5.51406e-05	TRUE	up
comp228921_c0_seq1	0	0	13	2.71085	-4.87008	0.000672825	TRUE	down
comp229082_c0_seq1	0	0	14	3.77713	-4.97699	0.000370514	TRUE	down
comp229290_c0_seq1	0	0	15	2.99087	-5.07653	0.000204876	TRUE	down
comp229416_c0_seq1	15	2.64398	0	0	4.73725	0.000601218	TRUE	up
comp229589_c0_seq1	0	0	14	2.61235	-4.97699	0.000370514	TRUE	down
comp229649_c0_seq1	15	2.67437	0	0	4.73725	0.000601218	TRUE	up
comp229651_c0_seq1	0	0	18	2.84201	-5.33956	3.49577e-05	TRUE	down
comp229767_c0_seq1	0	0	14	3.41615	-4.97699	0.000370514	TRUE	down
comp229905_c0_seq1	27	2.60128	0	0	5.58525	1.1122e-06	TRUE	up
comp230046_c0_seq1	0	0	13	3.09283	-4.87008	0.000672825	TRUE	down
comp230056_c0_seq1	0	0	14	2.21714	-4.97699	0.000370514	TRUE	down
comp230249_c0_seq1	21	2.15245	1	0.115287	4.22268	5.51406e-05	TRUE	up
comp230252_c0_seq1	2	0.184293	21	2.17653	-3.56195	5.18886e-05	TRUE	down
comp23061_c1_seq1	0	0	27	5.77991	-5.92452	2.03444e-07	TRUE	down
comp23062_c0_seq1	90	5.20256	2	0.130038	5.32222	1.98123e-20	TRUE	up
comp230659_c0_seq1	1	0.152321	19	3.2552	-4.41756	3.68267e-05	TRUE	down
comp230716_c0_seq1	0	0	17	3.47572	-5.2571	6.29331e-05	TRUE	down
comp23074_c0_seq1	0	0	98	5.65217	-7.78435	1.00352e-22	TRUE	down
comp23079_c0_seq1	85	3.51903	31	1.44355	1.28556	3.78288e-05	TRUE	up
comp23080_c0_seq1	0	0	34	4.37241	-6.2571	4.27084e-09	TRUE	down
comp23094_c0_seq1	0	0	69	6.83345	-7.27816	7.48618e-17	TRUE	down
comp23096_c0_seq1	0	0	25	7.45588	-5.81349	6.26214e-07	TRUE	down
comp231035_c0_seq1	0	0	15	3.68593	-5.07653	0.000204876	TRUE	down
comp23106_c0_seq1	0	0	55	5.21034	-6.951	7.41216e-14	TRUE	down
comp231113_c0_seq1	0	0	13	3.15011	-4.87008	0.000672825	TRUE	down
comp231166_c0_seq1	1	0.130714	21	3.08749	-4.56195	1.09744e-05	TRUE	down
comp23118_c0_seq1	0	0	38	5.4867	-6.41756	4.93946e-10	TRUE	down
comp23120_c0_seq1	0	0	16	3.61747	-5.16964	0.000113133	TRUE	down
comp23121_c1_seq1	10	0.972498	52	5.68797	-2.54815	2.11038e-08	TRUE	down
comp23123_c0_seq1	0	0	15	7.26948	-5.07653	0.000204876	TRUE	down
comp23131_c0_seq1	0	0	30	5.79413	-6.07653	3.84485e-08	TRUE	down
comp23134_c0_seq1	31	4.23658	0	0	5.78456	1.46613e-07	TRUE	up
comp23139_c0_seq1	42	3.98456	5	0.53354	2.90075	4.68985e-07	TRUE	up
comp231392_c0_seq1	0	0	14	3.22803	-4.97699	0.000370514	TRUE	down
comp23141_c0_seq1	3	0.336796	34	4.29329	-3.67214	8.64773e-08	TRUE	down
comp23145_c1_seq1	28	4.67008	4	0.750398	2.63772	0.000142309	TRUE	up
comp23152_c0_seq1	0	0	24	7.43294	-5.7546	1.10374e-06	TRUE	down
comp231548_c0_seq1	0	0	18	2.92132	-5.33956	3.49577e-05	TRUE	down
comp23158_c0_seq1	0	0	47	5.45453	-6.72422	4.38308e-12	TRUE	down
comp23159_c0_seq1	29	5.22045	1	0.202477	4.68835	7.14603e-07	TRUE	up
comp23160_c0_seq1	23	3.44142	3	0.50489	2.76896	0.000460818	TRUE	up
comp231646_c0_seq1	0	0	14	3.80656	-4.97699	0.000370514	TRUE	down
comp23166_c0_seq1	0	0	35	5.07454	-6.29892	2.48095e-09	TRUE	down
comp23167_c0_seq1	30	3.33976	6	0.751296	2.15229	0.000553714	TRUE	up
comp231670_c0_seq1	0	0	13	2.82333	-4.87008	0.000672825	TRUE	down
comp23171_c0_seq1	1	0.176935	26	5.17432	-4.87008	5.27779e-07	TRUE	down
comp23176_c0_seq1	73	4.12756	14	0.890357	2.21283	7.62202e-09	TRUE	up
comp23181_c0_seq1	62	3.47603	14	0.882848	1.97721	1.04688e-06	TRUE	up
comp23182_c0_seq1	0	0	66	5.11393	-7.21403	3.20474e-16	TRUE	down
comp23194_c0_seq1	1	0.249512	20	5.6129	-4.49156	2.00006e-05	TRUE	down
comp23195_c0_seq1	0	0	29	5.61134	-6.02762	6.67874e-08	TRUE	down
comp231978_c0_seq1	0	0	14	1.82053	-4.97699	0.000370514	TRUE	down
comp231996_c0_seq1	2	0.180715	21	2.13426	-3.56195	5.18886e-05	TRUE	down
comp23206_c0_seq1	26	3.8227	3	0.496116	2.94584	0.000100186	TRUE	up
comp23211_c0_seq1	60	3.94078	16	1.182	1.73725	1.36106e-05	TRUE	up
comp232112_c0_seq1	0	0	14	2.50518	-4.97699	0.000370514	TRUE	down
comp23215_c0_seq1	1	0.139742	30	4.71534	-5.07653	4.79205e-08	TRUE	down
comp23217_c0_seq1	1	0.149147	20	3.35515	-4.49156	2.00006e-05	TRUE	down
comp23221_c0_seq1	39	4.06001	6	0.702554	2.5308	8.01617e-06	TRUE	up
comp23222_c0_seq1	0	0	32	6.33228	-6.16964	1.27341e-08	TRUE	down
comp23224_c0_seq1	7	0.711219	28	3.19984	-2.16964	0.000355893	TRUE	down
comp23225_c0_seq1	24	4.05378	2	0.379966	3.41533	6.13951e-05	TRUE	up
comp23226_c0_seq1	0	0	37	5.47059	-6.37909	8.45658e-10	TRUE	down
comp23236_c0_seq1	0	0	13	5.40019	-4.87008	0.000672825	TRUE	down
comp23239_c0_seq1	35	4.86176	7	1.09368	2.15229	0.000163133	TRUE	up
comp23242_c0_seq1	0	0	16	4.22952	-5.16964	0.000113133	TRUE	down
comp23243_c0_seq1	28	4.58786	3	0.55289	3.05276	3.53525e-05	TRUE	up
comp23246_c1_seq1	4	0.492423	37	5.12325	-3.37909	6.26059e-08	TRUE	down
comp23253_c0_seq1	47	2.78611	14	0.933457	1.5776	0.000452444	TRUE	up
comp23254_c0_seq1	0	0	25	6.81514	-5.81349	6.26214e-07	TRUE	down
comp23258_c0_seq1	0	0	38	8.46353	-6.41756	4.93946e-10	TRUE	down
comp23266_c0_seq1	0	0	17	4.53972	-5.2571	6.29331e-05	TRUE	down
comp23273_c0_seq1	11	1.4199	43	6.24308	-2.13647	6.86128e-06	TRUE	down
comp23276_c0_seq1	0	0	26	3.69294	-5.87008	3.56599e-07	TRUE	down
comp23286_c0_seq1	0	0	14	3.86683	-4.97699	0.000370514	TRUE	down
comp23288_c0_seq1	0	0	27	5.39384	-5.92452	2.03444e-07	TRUE	down
comp23295_c0_seq1	2	0.361429	25	5.08158	-3.81349	4.5089e-06	TRUE	down
comp23296_c0_seq1	0	0	29	4.63471	-6.02762	6.67874e-08	TRUE	down
comp23297_c0_seq1	20	4.29875	0	0	5.15229	4.21251e-05	TRUE	up
comp23298_c0_seq1	4	0.593735	33	5.5095	-3.21403	6.87985e-07	TRUE	down
comp23314_c0_seq1	0	0	24	5.70985	-5.7546	1.10374e-06	TRUE	down
comp23323_c0_seq1	0	0	35	6.99202	-6.29892	2.48095e-09	TRUE	down
comp23329_c0_seq1	24	3.72894	4	0.699035	2.41533	0.000994683	TRUE	up
comp23330_c0_seq1	0	0	21	6.4466	-5.56195	6.12868e-06	TRUE	down
comp233310_c0_seq1	0	0	14	3.3613	-4.97699	0.000370514	TRUE	down
comp23348_c0_seq1	4	0.679329	23	4.39353	-2.6932	0.000229489	TRUE	down
comp23355_c0_seq1	1	0.0793419	72	6.4254	-6.33956	2.11181e-18	TRUE	down
comp233574_c0_seq1	0	0	17	3.40914	-5.2571	6.29331e-05	TRUE	down
comp23361_c0_seq1	1	0.0654027	55	4.04598	-5.951	2.45578e-14	TRUE	down
comp233617_c0_seq1	17	1.9777	0	0	4.91783	0.000205431	TRUE	up
comp23363_c0_seq1	0	0	25	6.20145	-5.81349	6.26214e-07	TRUE	down
comp23380_c0_seq1	0	0	20	6.21249	-5.49156	1.09316e-05	TRUE	down
comp233801_c0_seq1	1	0.158549	16	2.8533	-4.16964	0.000230053	TRUE	down
comp23407_c0_seq1	29	3.43381	4	0.532725	2.68835	8.6897e-05	TRUE	up
comp23416_c0_seq1	0	0	16	3.34978	-5.16964	0.000113133	TRUE	down
comp23417_c0_seq1	0	0	43	6.7183	-6.5959	3.52353e-11	TRUE	down
comp23418_c0_seq1	6	0.690245	29	3.75245	-2.44265	7.8309e-05	TRUE	down
comp23420_c0_seq1	0	0	25	4.94709	-5.81349	6.26214e-07	TRUE	down
comp23428_c0_seq1	27	4.54401	0	0	5.58525	1.1122e-06	TRUE	up
comp23431_c0_seq1	74	3.00744	27	1.23422	1.28493	0.000139484	TRUE	up
comp23434_c0_seq1	1	0.0847614	46	4.38552	-5.6932	4.06031e-12	TRUE	down
comp23444_c0_seq1	0	0	43	5.06329	-6.5959	3.52353e-11	TRUE	down
comp23453_c0_seq1	18	2.68465	1	0.167757	4.00029	0.000280783	TRUE	up
comp23472_c0_seq1	0	0	22	5.48327	-5.62907	3.44479e-06	TRUE	down
comp23473_c0_seq1	0	0	36	6.0296	-6.33956	1.4487e-09	TRUE	down
comp23480_c0_seq1	0	0	28	3.52714	-5.97699	1.16399e-07	TRUE	down
comp23495_c0_seq1	0	0	35	6.5896	-6.29892	2.48095e-09	TRUE	down
comp23496_c0_seq1	0	0	30	4.15399	-6.07653	3.84485e-08	TRUE	down
comp23502_c0_seq1	0	0	27	4.924	-5.92452	2.03444e-07	TRUE	down
comp23517_c0_seq1	0	0	27	3.25244	-5.92452	2.03444e-07	TRUE	down
comp23522_c0_seq1	3	0.280889	47	4.94968	-4.13926	2.86987e-11	TRUE	down
comp23531_c0_seq1	0	0	22	5.39338	-5.62907	3.44479e-06	TRUE	down
comp23535_c0_seq1	1	0.154086	21	3.63955	-4.56195	1.09744e-05	TRUE	down
comp23541_c0_seq1	0	0	15	4.04693	-5.07653	0.000204876	TRUE	down
comp23544_c0_seq1	0	0	35	6.41649	-6.29892	2.48095e-09	TRUE	down
comp23548_c0_seq1	0	0	23	5.59919	-5.6932	1.94493e-06	TRUE	down
comp23559_c0_seq1	5	0.502527	49	5.53925	-3.46242	1.87833e-10	TRUE	down
comp235657_c0_seq1	0	0	14	2.48394	-4.97699	0.000370514	TRUE	down
comp23568_c0_seq1	1	0.201011	23	5.20011	-4.6932	3.23795e-06	TRUE	down
comp23569_c0_seq1	24	3.77941	1	0.177124	4.41533	1.08042e-05	TRUE	up
comp23571_c0_seq1	35	4.03641	8	1.03773	1.95965	0.000429742	TRUE	up
comp23573_c0_seq1	0	0	31	7.22739	-6.12383	2.21545e-08	TRUE	down
comp23584_c0_seq1	32	4.67532	1	0.164334	4.83036	1.42376e-07	TRUE	up
comp23592_c0_seq1	6	0.752572	31	4.37345	-2.53887	2.64103e-05	TRUE	down
comp23602_c0_seq1	28	4.29309	3	0.517367	3.05276	3.53525e-05	TRUE	up
comp23603_c0_seq1	29	3.58906	6	0.835217	2.10338	0.000858091	TRUE	up
comp23604_c0_seq1	30	4.46013	4	0.668885	2.73725	5.28057e-05	TRUE	up
comp23618_c0_seq1	0	0	19	4.43958	-5.41756	1.95089e-05	TRUE	down
comp23626_c0_seq1	1	0.149387	29	4.87277	-5.02762	8.70933e-08	TRUE	down
comp23627_c0_seq1	1	0.188397	32	6.78092	-5.16964	1.44793e-08	TRUE	down
comp23638_c0_seq1	41	3.23646	7	0.621513	2.38056	1.01701e-05	TRUE	up
comp23639_c0_seq1	1	0.117808	45	5.96281	-5.66149	7.22674e-12	TRUE	down
comp23640_c0_seq1	23	5.23365	3	0.767828	2.76896	0.000460818	TRUE	up
comp23644_c0_seq1	25	3.56856	1	0.160553	4.47422	6.21788e-06	TRUE	up
comp23647_c0_seq1	52	3.10028	11	0.737659	2.07137	4.62599e-06	TRUE	up
comp23649_c0_seq1	21	3.65314	2	0.391329	3.22268	0.000300904	TRUE	up
comp236528_c0_seq1	17	2.01036	0	0	4.91783	0.000205431	TRUE	up
comp23653_c0_seq1	2	0.21847	38	4.66885	-4.41756	1.51393e-09	TRUE	down
comp23654_c0_seq1	25	4.45728	0	0	5.47422	3.11826e-06	TRUE	up
comp23667_c0_seq1	27	3.64179	3	0.455133	3.00029	5.99453e-05	TRUE	up
comp23673_c0_seq1	2	0.274133	25	3.85422	-3.81349	4.5089e-06	TRUE	down
comp23675_c0_seq1	25	5.08013	0	0	5.47422	3.11826e-06	TRUE	up
comp23691_c0_seq1	44	3.56086	6	0.546159	2.70483	6.72711e-07	TRUE	up
comp23706_c0_seq1	64	2.74107	19	0.915292	1.58244	2.83146e-05	TRUE	up
comp23711_c0_seq1	45	5.21552	1	0.130362	5.32222	1.41633e-10	TRUE	up
comp23725_c0_seq1	1	0.158279	33	5.87493	-5.21403	7.96419e-09	TRUE	down
comp237274_c0_seq1	0	0	24	2.69853	-5.7546	1.10374e-06	TRUE	down
comp23741_c0_seq1	44	4.89246	4	0.500265	3.2898	3.59622e-08	TRUE	up
comp23742_c0_seq1	0	0	24	5.60789	-5.7546	1.10374e-06	TRUE	down
comp23746_c0_seq1	2	0.49373	26	7.21935	-3.87008	2.43806e-06	TRUE	down
comp23747_c0_seq1	0	0	35	5.92851	-6.29892	2.48095e-09	TRUE	down
comp23750_c0_seq1	12	0.698447	92	6.02289	-3.10824	2.30801e-17	TRUE	down
comp23753_c0_seq1	2	0.194094	43	4.6937	-4.5959	7.05168e-11	TRUE	down
comp23755_c0_seq1	0	0	35	6.34977	-6.29892	2.48095e-09	TRUE	down
comp23757_c0_seq1	0	0	63	5.70491	-7.14692	1.38488e-15	TRUE	down
comp23758_c0_seq1	30	3.97161	6	0.893433	2.15229	0.000553714	TRUE	up
comp23760_c0_seq1	0	0	35	7.24075	-6.29892	2.48095e-09	TRUE	down
comp23767_c0_seq1	1	0.192687	31	6.71863	-5.12383	2.63654e-08	TRUE	down
comp23770_c0_seq1	38	4.08854	10	1.21018	1.75636	0.000696365	TRUE	up
comp23772_c0_seq1	0	0	27	7.39889	-5.92452	2.03444e-07	TRUE	down
comp23775_c0_seq1	0	0	47	6.18089	-6.72422	4.38308e-12	TRUE	down
comp23781_c1_seq1	0	0	21	8.89996	-5.56195	6.12868e-06	TRUE	down
comp23785_c0_seq1	7	0.374412	88	5.29419	-3.82171	1.61468e-19	TRUE	down
comp23790_c0_seq1	48	4.94166	7	0.810579	2.60797	3.39432e-07	TRUE	up
comp23792_c0_seq1	0	0	28	6.94563	-5.97699	1.16399e-07	TRUE	down
comp23794_c0_seq1	6	0.802311	35	5.26411	-2.71396	2.83593e-06	TRUE	down
comp23797_c0_seq1	45	3.98863	4	0.398783	3.32222	2.10698e-08	TRUE	up
comp23801_c0_seq1	1	0.188397	21	4.44998	-4.56195	1.09744e-05	TRUE	down
comp238022_c0_seq1	0	0	13	2.99087	-4.87008	0.000672825	TRUE	down
comp23804_c0_seq1	0	0	89	7.87537	-7.64537	6.06487e-21	TRUE	down
comp23805_c0_seq1	73	4.25954	24	1.57513	1.43523	3.22865e-05	TRUE	up
comp23810_c0_seq1	0	0	38	6.11978	-6.41756	4.93946e-10	TRUE	down
comp23813_c0_seq1	5	0.916024	28	5.76979	-2.65506	4.49004e-05	TRUE	down
comp23815_c0_seq1	58	4.91616	13	1.23939	1.98791	2.29536e-06	TRUE	up
comp23818_c0_seq1	48	7.89269	0	0	6.41533	3.56311e-11	TRUE	up
comp23821_c0_seq1	46	4.62825	0	0	6.35393	9.22634e-11	TRUE	up
comp23822_c0_seq1	0	0	56	6.38574	-6.97699	4.49309e-14	TRUE	down
comp23826_c0_seq1	42	5.66501	5	0.758555	2.90075	4.68985e-07	TRUE	up
comp238309_c0_seq1	2	0.207741	21	2.45345	-3.56195	5.18886e-05	TRUE	down
comp23831_c0_seq1	0	0	30	7.28635	-6.07653	3.84485e-08	TRUE	down
comp23834_c0_seq1	0	0	13	3.5164	-4.87008	0.000672825	TRUE	down
comp23838_c0_seq1	2	0.319821	22	3.957	-3.62907	2.81861e-05	TRUE	down
comp23838_c1_seq1	2	0.583499	18	5.90674	-3.33956	0.000315224	TRUE	down
comp23841_c0_seq1	3	0.334777	68	8.5351	-4.67214	6.94397e-17	TRUE	down
comp23852_c0_seq1	1	0.175932	29	5.73863	-5.02762	8.70933e-08	TRUE	down
comp23856_c0_seq1	39	4.35733	9	1.131	1.94584	0.000196904	TRUE	up
comp23858_c0_seq1	0	0	32	8.25068	-6.16964	1.27341e-08	TRUE	down
comp23862_c0_seq1	23	2.10685	59	6.07889	-1.52872	3.27944e-05	TRUE	down
comp23865_c0_seq1	0	0	24	4.88781	-5.7546	1.10374e-06	TRUE	down
comp23865_c1_seq1	0	0	28	11.0606	-5.97699	1.16399e-07	TRUE	down
comp23868_c0_seq1	36	5.14662	6	0.964797	2.41533	3.42119e-05	TRUE	up
comp23869_c0_seq1	37	1.439	71	3.10586	-1.10993	0.000490419	TRUE	down
comp23873_c0_seq1	40	1.86977	80	4.20615	-1.16964	9.17103e-05	TRUE	down
comp23875_c0_seq1	0	0	15	5.37742	-5.07653	0.000204876	TRUE	down
comp23877_c0_seq1	32	5.53564	5	0.972867	2.50844	7.04712e-05	TRUE	up
comp23880_c0_seq1	0	0	13	5.96863	-4.87008	0.000672825	TRUE	down
comp23881_c0_seq1	50	5.64049	12	1.52263	1.88926	2.7954e-05	TRUE	up
comp23884_c0_seq1	41	2.84124	10	0.779453	1.86599	0.000205367	TRUE	up
comp238865_c0_seq1	0	0	23	3.41511	-5.6932	1.94493e-06	TRUE	down
comp23887_c0_seq1	31	4.50095	5	0.816541	2.46263	0.000113813	TRUE	up
comp23889_c0_seq1	0	0	106	5.74632	-7.89756	2.81369e-24	TRUE	down
comp23890_c0_seq1	0	0	26	5.1256	-5.87008	3.56599e-07	TRUE	down
comp238913_c0_seq1	0	0	18	2.92132	-5.33956	3.49577e-05	TRUE	down
comp23895_c0_seq1	5	0.912432	31	6.36293	-2.8019	8.24792e-06	TRUE	down
comp23895_c1_seq1	0	0	26	4.2394	-5.87008	3.56599e-07	TRUE	down
comp239022_c0_seq1	0	0	20	2.89173	-5.49156	1.09316e-05	TRUE	down
comp23904_c0_seq1	0	0	26	7.05102	-5.87008	3.56599e-07	TRUE	down
comp23919_c0_seq1	0	0	45	6.81711	-6.66149	1.23822e-11	TRUE	down
comp23926_c0_seq1	17	1.32509	48	4.20826	-1.66714	7.21e-05	TRUE	down
comp23938_c0_seq1	37	4.9547	8	1.20496	2.03982	0.000182034	TRUE	up
comp23941_c0_seq1	34	4.92884	7	1.14138	2.11047	0.000254393	TRUE	up
comp23942_c0_seq1	9	1.26911	43	6.8201	-2.42598	9.73737e-07	TRUE	down
comp23949_c0_seq1	8	0.653109	62	5.69315	-3.12383	5.47811e-12	TRUE	down
comp23957_c0_seq1	0	0	30	6.71029	-6.07653	3.84485e-08	TRUE	down
comp23970_c0_seq1	5	0.59659	57	7.64973	-3.6806	1.4108e-12	TRUE	down
comp239732_c0_seq1	16	2.09142	1	0.147023	3.83036	0.000826969	TRUE	up
comp23976_c0_seq1	0	0	29	4.31826	-6.02762	6.67874e-08	TRUE	down
comp23988_c0_seq1	18	5.28462	1	0.330222	4.00029	0.000280783	TRUE	up
comp23992_c0_seq1	21	4.12327	2	0.44169	3.22268	0.000300904	TRUE	up
comp23994_c0_seq1	22	6.84781	1	0.350102	4.2898	3.1939e-05	TRUE	up
comp23996_c0_seq1	0	0	26	6.46483	-5.87008	3.56599e-07	TRUE	down
comp24008_c0_seq1	36	5.34362	0	0	6.00029	1.20303e-08	TRUE	up
comp24015_c0_seq1	2	0.264774	31	4.61607	-4.12383	1.13452e-07	TRUE	down
comp24026_c0_seq1	24	1.58864	61	4.54162	-1.51541	2.65297e-05	TRUE	down
comp24036_c0_seq1	0	0	45	5.80126	-6.66149	1.23822e-11	TRUE	down
comp240383_c0_seq1	0	0	13	2.38745	-4.87008	0.000672825	TRUE	down
comp24039_c0_seq1	20	4.26918	2	0.480186	3.15229	0.000508274	TRUE	up
comp24039_c1_seq1	31	4.79254	1	0.173888	4.78456	2.43269e-07	TRUE	up
comp24048_c0_seq1	3	0.604338	31	7.02402	-3.53887	5.37849e-07	TRUE	down
comp24052_c0_seq1	9	0.661621	72	5.95339	-3.16964	5.58684e-14	TRUE	down
comp24056_c0_seq1	11	1.38532	33	4.6745	-1.7546	0.000828902	TRUE	down
comp24059_c0_seq1	32	4.25454	4	0.598174	2.83036	1.91904e-05	TRUE	up
comp24064_c0_seq1	0	0	27	6.8936	-5.92452	2.03444e-07	TRUE	down
comp24067_c0_seq1	37	4.71715	1	0.143398	5.03982	9.74689e-09	TRUE	up
comp24074_c0_seq1	18	3.84226	1	0.240093	4.00029	0.000280783	TRUE	up
comp24085_c0_seq1	6	0.413942	49	3.80233	-3.19938	8.00074e-10	TRUE	down
comp24088_c0_seq1	0	0	14	3.16529	-4.97699	0.000370514	TRUE	down
comp240905_c0_seq1	1	0.188016	14	2.96066	-3.97699	0.000780478	TRUE	down
comp24093_c0_seq1	19	5.83595	0	0	5.07829	7.13193e-05	TRUE	up
comp24108_c0_seq1	3	0.754606	23	6.50717	-3.10824	6.51666e-05	TRUE	down
comp24122_c0_seq1	1	0.206818	22	5.11771	-4.62907	5.96148e-06	TRUE	down
comp24126_c0_seq1	0	0	19	6.33417	-5.41756	1.95089e-05	TRUE	down
comp24127_c0_seq1	65	3.74809	17	1.10258	1.76527	4.11548e-06	TRUE	up
comp24133_c0_seq1	3	0.458463	28	4.8129	-3.39203	3.30665e-06	TRUE	down
comp24137_c0_seq1	35	4.43181	6	0.854535	2.37468	5.51517e-05	TRUE	up
comp24138_c0_seq1	0	0	40	4.5812	-6.49156	1.7065e-10	TRUE	down
comp24139_c0_seq1	22	5.14446	0	0	5.2898	1.48068e-05	TRUE	up
comp24143_c0_seq1	0	0	27	5.31273	-5.92452	2.03444e-07	TRUE	down
comp24163_c0_seq1	0	0	16	4.73132	-5.16964	0.000113133	TRUE	down
comp24168_c0_seq1	45	4.97394	7	0.870266	2.51486	1.47536e-06	TRUE	up
comp24170_c0_seq1	0	0	43	5.56398	-6.5959	3.52353e-11	TRUE	down
comp24173_c0_seq1	0	0	45	5.93278	-6.66149	1.23822e-11	TRUE	down
comp24174_c0_seq1	31	2.60154	7	0.660743	1.97721	0.000944173	TRUE	up
comp24175_c0_seq1	40	4.89188	5	0.687783	2.83036	1.30377e-06	TRUE	up
comp24184_c0_seq1	0	0	56	6.51346	-6.97699	4.49309e-14	TRUE	down
comp24188_c0_seq1	0	0	30	7.28635	-6.07653	3.84485e-08	TRUE	down
comp24189_c0_seq1	0	0	48	8.31898	-6.7546	2.61522e-12	TRUE	down
comp24190_c0_seq1	38	4.74709	7	0.983575	2.27094	4.13321e-05	TRUE	up
comp24191_c0_seq1	49	2.43608	11	0.61511	1.98564	1.72298e-05	TRUE	up
comp24193_c1_seq1	0	0	23	4.39353	-5.6932	1.94493e-06	TRUE	down
comp24204_c0_seq1	75	3.90604	21	1.23016	1.66687	1.8701e-06	TRUE	up
comp242085_c0_seq1	0	0	13	3.30303	-4.87008	0.000672825	TRUE	down
comp24214_c0_seq1	0	0	20	6.21249	-5.49156	1.09316e-05	TRUE	down
comp24217_c0_seq1	1	0.265909	14	4.18722	-3.97699	0.000780478	TRUE	down
comp24230_c0_seq1	4	0.26106	47	3.4502	-3.72422	1.39034e-10	TRUE	down
comp24235_c0_seq1	29	5.28175	3	0.614563	3.10338	2.09266e-05	TRUE	up
comp24237_c0_seq1	0	0	14	5.93331	-4.97699	0.000370514	TRUE	down
comp24238_c0_seq1	1	0.146795	22	3.63245	-4.62907	5.96148e-06	TRUE	down
comp24251_c0_seq1	3	0.445302	39	6.51123	-3.87008	3.98764e-09	TRUE	down
comp24252_c0_seq1	37	4.05597	0	0	6.03982	7.33062e-09	TRUE	up
comp24254_c0_seq1	0	0	29	8.69838	-6.02762	6.67874e-08	TRUE	down
comp24255_c0_seq1	0	0	33	6.44488	-6.21403	7.35876e-09	TRUE	down
comp24263_c0_seq1	0	0	35	6.55424	-6.29892	2.48095e-09	TRUE	down
comp24268_c0_seq1	83	3.65059	21	1.03889	1.81309	7.61813e-08	TRUE	up
comp24269_c0_seq1	3	0.28174	19	2.00699	-2.8326	0.000667839	TRUE	down
comp24282_c0_seq1	25	3.39664	4	0.611273	2.47422	0.000617969	TRUE	up
comp24288_c0_seq1	0	0	19	4.28649	-5.41756	1.95089e-05	TRUE	down
comp24293_c0_seq1	0	0	25	4.83736	-5.81349	6.26214e-07	TRUE	down
comp24300_c0_seq1	0	0	55	7.47718	-6.951	7.41216e-14	TRUE	down
comp24303_c0_seq1	42	4.94166	3	0.397018	3.63772	1.99259e-08	TRUE	up
comp24306_c0_seq1	0	0	15	6.40901	-5.07653	0.000204876	TRUE	down
comp24308_c0_seq1	3	0.391042	32	4.69156	-3.58467	2.93068e-07	TRUE	down
comp24331_c0_seq1	0	0	26	4.15526	-5.87008	3.56599e-07	TRUE	down
comp24337_c0_seq1	27	2.33318	4	0.388786	2.58525	0.000232285	TRUE	up
comp24349_c0_seq1	19	2.58522	2	0.306083	3.07829	0.000853444	TRUE	up
comp24350_c0_seq1	19	5.03787	0	0	5.07829	7.13193e-05	TRUE	up
comp24351_c0_seq1	0	0	17	3.82703	-5.2571	6.29331e-05	TRUE	down
comp24352_c0_seq1	18	2.93384	1	0.183328	4.00029	0.000280783	TRUE	up
comp24357_c0_seq1	0	0	16	2.90779	-5.16964	0.000113133	TRUE	down
comp24361_c0_seq1	0	0	43	3.53873	-6.5959	3.52353e-11	TRUE	down
comp24371_c0_seq1	3	0.679329	19	4.83925	-2.8326	0.000667839	TRUE	down
comp24373_c0_seq1	31	2.84808	5	0.516686	2.46263	0.000113813	TRUE	up
comp24375_c0_seq1	26	2.64167	3	0.34284	2.94584	0.000100186	TRUE	up
comp24385_c0_seq1	0	0	26	4.7749	-5.87008	3.56599e-07	TRUE	down
comp24401_c0_seq1	0	0	18	3.1562	-5.33956	3.49577e-05	TRUE	down
comp24407_c0_seq1	23	2.88486	3	0.423237	2.76896	0.000460818	TRUE	up
comp24409_c0_seq1	12	1.00887	40	3.78249	-1.9066	7.00569e-05	TRUE	down
comp24460_c0_seq1	19	2.77597	1	0.164334	4.07829	0.000163156	TRUE	up
comp24471_c0_seq1	1	0.195111	19	4.16966	-4.41756	3.68267e-05	TRUE	down
comp24473_c0_seq1	0	0	15	4.38606	-5.07653	0.000204876	TRUE	down
comp24474_c0_seq1	0	0	33	3.87271	-6.21403	7.35876e-09	TRUE	down
comp24479_c0_seq1	1	0.238636	17	4.563	-4.2571	0.000124861	TRUE	down
comp24494_c0_seq1	0	0	36	4.45976	-6.33956	1.4487e-09	TRUE	down
comp24496_c0_seq1	0	0	40	4.88021	-6.49156	1.7065e-10	TRUE	down
comp24504_c0_seq1	35	2.357	6	0.454474	2.37468	5.51517e-05	TRUE	up
comp24511_c0_seq1	1	0.214442	14	3.37679	-3.97699	0.000780478	TRUE	down
comp24516_c0_seq1	11	0.733344	36	2.6995	-1.88013	0.00020918	TRUE	down
comp24548_c0_seq1	0	0	33	3.63245	-6.21403	7.35876e-09	TRUE	down
comp24590_c0_seq1	1	0.165601	19	3.53902	-4.41756	3.68267e-05	TRUE	down
comp24599_c0_seq1	0	0	16	3.50395	-5.16964	0.000113133	TRUE	down
comp24599_c1_seq1	0	0	23	4.90357	-5.6932	1.94493e-06	TRUE	down
comp24629_c0_seq1	14	0.931345	46	3.44196	-1.88584	1.99368e-05	TRUE	down
comp246353_c0_seq1	0	0	13	2.59209	-4.87008	0.000672825	TRUE	down
comp246355_c0_seq1	0	0	21	2.75475	-5.56195	6.12868e-06	TRUE	down
comp24639_c0_seq1	0	0	16	4.05542	-5.16964	0.000113133	TRUE	down
comp24644_c0_seq1	21	2.993	2	0.320614	3.22268	0.000300904	TRUE	up
comp24648_c0_seq1	20	3.92692	0	0	5.15229	4.21251e-05	TRUE	up
comp246503_c0_seq1	1	0.201446	14	3.17214	-3.97699	0.000780478	TRUE	down
comp24652_c0_seq1	0	0	21	4.72751	-5.56195	6.12868e-06	TRUE	down
comp246542_c0_seq1	0	0	16	3.78934	-5.16964	0.000113133	TRUE	down
comp24659_c0_seq1	1	0.186136	15	3.14042	-4.07653	0.000424684	TRUE	down
comp246658_c0_seq1	0	0	15	2.43821	-5.07653	0.000204876	TRUE	down
comp246760_c0_seq1	1	0.1766	14	2.78089	-3.97699	0.000780478	TRUE	down
comp246782_c0_seq1	0	0	17	3.66921	-5.2571	6.29331e-05	TRUE	down
comp24680_c0_seq1	16	3.56241	0	0	4.83036	0.000352523	TRUE	up
comp246853_c0_seq1	1	0.191105	16	3.4392	-4.16964	0.000230053	TRUE	down
comp246871_c0_seq1	0	0	19	2.93786	-5.41756	1.95089e-05	TRUE	down
comp246901_c0_seq1	23	2.34454	1	0.114656	4.35393	1.85656e-05	TRUE	up
comp246983_c0_seq1	0	0	14	2.77037	-4.97699	0.000370514	TRUE	down
comp247062_c0_seq1	0	0	13	3.187	-4.87008	0.000672825	TRUE	down
comp24713_c0_seq1	0	0	20	4.01075	-5.49156	1.09316e-05	TRUE	down
comp247207_c0_seq1	0	0	20	3.37679	-5.49156	1.09316e-05	TRUE	down
comp24723_c0_seq1	22	2.72273	3	0.417608	2.70483	0.000757464	TRUE	up
comp247403_c0_seq1	0	0	23	2.56679	-5.6932	1.94493e-06	TRUE	down
comp24742_c0_seq1	16	4.15946	0	0	4.83036	0.000352523	TRUE	up
comp247422_c0_seq1	1	0.143182	23	3.70408	-4.6932	3.23795e-06	TRUE	down
comp24760_c0_seq1	0	0	16	3.66496	-5.16964	0.000113133	TRUE	down
comp24780_c0_seq1	21	3.06818	2	0.328667	3.22268	0.000300904	TRUE	up
comp24785_c0_seq1	0	0	14	3.50605	-4.97699	0.000370514	TRUE	down
comp24789_c0_seq1	23	3.62194	2	0.354249	3.35393	0.000104348	TRUE	up
comp24790_c0_seq1	0	0	16	5.0297	-5.16964	0.000113133	TRUE	down
comp247921_c0_seq1	20	2.08673	2	0.23471	3.15229	0.000508274	TRUE	up
comp24793_c0_seq1	0	0	16	2.23318	-5.16964	0.000113133	TRUE	down
comp24796_c0_seq1	0	0	16	3.02326	-5.16964	0.000113133	TRUE	down
comp24808_c0_seq1	0	0	15	5.09808	-5.07653	0.000204876	TRUE	down
comp24811_c0_seq1	0	0	26	3.38099	-5.87008	3.56599e-07	TRUE	down
comp24814_c0_seq1	22	3.18925	3	0.489161	2.70483	0.000757464	TRUE	up
comp248145_c0_seq1	0	0	13	2.52009	-4.87008	0.000672825	TRUE	down
comp248212_c0_seq1	0	0	13	2.19138	-4.87008	0.000672825	TRUE	down
comp248265_c0_seq1	22	2.36431	1	0.120878	4.2898	3.1939e-05	TRUE	up
comp248286_c0_seq1	0	0	18	3.673	-5.33956	3.49577e-05	TRUE	down
comp248287_c0_seq1	0	0	14	3.12479	-4.97699	0.000370514	TRUE	down
comp24831_c0_seq1	34	3.66664	2	0.242597	3.91783	2.70497e-07	TRUE	up
comp248311_c0_seq1	0	0	13	3.33541	-4.87008	0.000672825	TRUE	down
comp24839_c1_seq1	1	0.205903	15	3.47391	-4.07653	0.000424684	TRUE	down
comp248622_c0_seq1	0	0	13	2.71085	-4.87008	0.000672825	TRUE	down
comp24882_c0_seq1	0	0	16	3.02873	-5.16964	0.000113133	TRUE	down
comp24890_c0_seq1	0	0	22	4.95263	-5.62907	3.44479e-06	TRUE	down
comp24891_c0_seq1	0	0	24	3.82395	-5.7546	1.10374e-06	TRUE	down
comp249035_c0_seq1	20	2.08673	1	0.117355	4.15229	9.48432e-05	TRUE	up
comp249039_c0_seq1	0	0	15	2.52445	-5.07653	0.000204876	TRUE	down
comp24905_c1_seq1	42	2.81821	11	0.830199	1.76325	0.000318531	TRUE	up
comp24908_c0_seq1	0	0	17	3.10571	-5.2571	6.29331e-05	TRUE	down
comp24912_c0_seq1	24	3.85774	3	0.542386	2.83036	0.000278503	TRUE	up
comp24916_c0_seq1	0	0	17	3.66166	-5.2571	6.29331e-05	TRUE	down
comp249177_c0_seq1	17	2.71848	1	0.179863	3.91783	0.000482365	TRUE	up
comp24919_c0_seq1	0	0	18	3.43215	-5.33956	3.49577e-05	TRUE	down
comp24930_c0_seq1	6	0.579863	26	2.82627	-2.28511	0.000382627	TRUE	down
comp24937_c0_seq1	0	0	16	3.43215	-5.16964	0.000113133	TRUE	down
comp249433_c0_seq1	0	0	13	2.80587	-4.87008	0.000672825	TRUE	down
comp24954_c0_seq1	0	0	13	3.40212	-4.87008	0.000672825	TRUE	down
comp249610_c0_seq1	0	0	13	2.40008	-4.87008	0.000672825	TRUE	down
comp249649_c0_seq1	0	0	13	3.20954	-4.87008	0.000672825	TRUE	down
comp249681_c0_seq1	2	0.274537	18	2.77913	-3.33956	0.000315224	TRUE	down
comp24974_c0_seq1	25	2.79988	0	0	5.47422	3.11826e-06	TRUE	up
comp24989_c0_seq1	0	0	15	4.55133	-5.07653	0.000204876	TRUE	down
comp24990_c0_seq1	0	0	16	2.87288	-5.16964	0.000113133	TRUE	down
comp249956_c0_seq1	0	0	13	2.57249	-4.87008	0.000672825	TRUE	down
comp24996_c0_seq1	3	0.366891	32	4.40181	-3.58467	2.93068e-07	TRUE	down
comp250007_c0_seq1	0	0	19	2.98638	-5.41756	1.95089e-05	TRUE	down
comp25001_c0_seq1	16	2.25962	1	0.158848	3.83036	0.000826969	TRUE	up
comp250049_c0_seq1	0	0	21	3.08316	-5.56195	6.12868e-06	TRUE	down
comp250101_c0_seq1	0	0	18	3.00998	-5.33956	3.49577e-05	TRUE	down
comp25016_c0_seq1	0	0	20	3.77227	-5.49156	1.09316e-05	TRUE	down
comp25018_c0_seq1	0	0	52	3.59537	-6.87008	3.38626e-13	TRUE	down
comp25027_c0_seq1	8	0.987459	30	4.16501	-2.07653	0.000319501	TRUE	down
comp25034_c0_seq1	0	0	17	4.24718	-5.2571	6.29331e-05	TRUE	down
comp25038_c0_seq1	0	0	14	3.30819	-4.97699	0.000370514	TRUE	down
comp25049_c0_seq1	0	0	31	4.70304	-6.12383	2.21545e-08	TRUE	down
comp250712_c0_seq1	0	0	14	2.3411	-4.97699	0.000370514	TRUE	down
comp25074_c0_seq1	2	0.332386	18	3.36473	-3.33956	0.000315224	TRUE	down
comp25075_c0_seq1	59	2.93951	5	0.280194	3.39108	5.81868e-11	TRUE	up
comp25078_c0_seq1	1	0.1756	17	3.35768	-4.2571	0.000124861	TRUE	down
comp25079_c0_seq1	0	0	27	3.82978	-5.92452	2.03444e-07	TRUE	down
comp250868_c0_seq1	0	0	13	2.71085	-4.87008	0.000672825	TRUE	down
comp25088_c0_seq1	0	0	24	5.4262	-5.7546	1.10374e-06	TRUE	down
comp25090_c0_seq1	10	0.732819	35	2.8849	-1.97699	0.000151207	TRUE	down
comp25117_c0_seq1	0	0	32	4.01652	-6.16964	1.27341e-08	TRUE	down
comp25120_c0_seq1	43	2.79074	5	0.364995	2.9347	2.8011e-07	TRUE	up
comp25121_c0_seq1	47	4.60927	6	0.661837	2.79999	1.47963e-07	TRUE	up
comp251357_c0_seq1	0	0	16	3.01782	-5.16964	0.000113133	TRUE	down
comp251422_c0_seq1	1	0.216437	14	3.4082	-3.97699	0.000780478	TRUE	down
comp25145_c0_seq1	0	0	63	4.53256	-7.14692	1.38488e-15	TRUE	down
comp251489_c0_seq1	16	2.47357	1	0.173888	3.83036	0.000826969	TRUE	up
comp25150_c0_seq1	28	4.04016	3	0.486886	3.05276	3.53525e-05	TRUE	up
comp25152_c0_seq1	35	5.00366	8	1.2864	1.95965	0.000429742	TRUE	up
comp25159_c0_seq1	51	3.07414	4	0.271193	3.50279	8.25728e-10	TRUE	up
comp25163_c0_seq1	27	4.15345	5	0.865128	2.26332	0.000750322	TRUE	up
comp251630_c0_seq1	0	0	13	2.29485	-4.87008	0.000672825	TRUE	down
comp25165_c0_seq1	0	0	28	4.37471	-5.97699	1.16399e-07	TRUE	down
comp25168_c0_seq1	42	3.39605	6	0.545685	2.63772	1.83178e-06	TRUE	up
comp25170_c0_seq1	0	0	22	4.11245	-5.62907	3.44479e-06	TRUE	down
comp25172_c0_seq1	0	0	19	4.16094	-5.41756	1.95089e-05	TRUE	down
comp25179_c0_seq1	0	0	56	4.75435	-6.97699	4.49309e-14	TRUE	down
comp25184_c0_seq1	1	0.122619	29	3.99965	-5.02762	8.70933e-08	TRUE	down
comp251898_c0_seq1	0	0	13	3.64838	-4.87008	0.000672825	TRUE	down
comp25199_c0_seq1	0	0	37	5.62145	-6.37909	8.45658e-10	TRUE	down
comp25201_c0_seq1	1	0.1756	21	4.14772	-4.56195	1.09744e-05	TRUE	down
comp25202_c0_seq1	0	0	60	6.29342	-7.07653	6.10351e-15	TRUE	down
comp25202_c1_seq1	0	0	43	4.72822	-6.5959	3.52353e-11	TRUE	down
comp252037_c0_seq1	0	0	14	2.43039	-4.97699	0.000370514	TRUE	down
comp25211_c0_seq1	0	0	15	4.55133	-5.07653	0.000204876	TRUE	down
comp25217_c0_seq1	0	0	16	2.62522	-5.16964	0.000113133	TRUE	down
comp25220_c0_seq1	0	0	21	5.04195	-5.56195	6.12868e-06	TRUE	down
comp25223_c1_seq1	1	0.226443	15	3.82046	-4.07653	0.000424684	TRUE	down
comp25225_c0_seq1	4	0.441604	33	4.09781	-3.21403	6.87985e-07	TRUE	down
comp25226_c0_seq1	0	0	20	4.01075	-5.49156	1.09316e-05	TRUE	down
comp25227_c0_seq1	24	3.85774	0	0	5.41533	5.23533e-06	TRUE	up
comp25231_c0_seq1	9	0.954	32	3.81524	-1.99971	0.000281456	TRUE	down
comp25235_c0_seq1	0	0	35	4.59125	-6.29892	2.48095e-09	TRUE	down
comp25236_c0_seq1	0	0	22	6.81353	-5.62907	3.44479e-06	TRUE	down
comp25240_c0_seq1	0	0	15	4.2785	-5.07653	0.000204876	TRUE	down
comp252455_c0_seq1	0	0	14	3.08532	-4.97699	0.000370514	TRUE	down
comp25260_c1_seq1	19	5.31019	1	0.314356	4.07829	0.000163156	TRUE	up
comp25267_c0_seq1	0	0	33	3.99821	-6.21403	7.35876e-09	TRUE	down
comp25268_c0_seq1	4	0.538744	24	3.63579	-2.7546	0.000130652	TRUE	down
comp252717_c0_seq1	0	0	18	3.42591	-5.33956	3.49577e-05	TRUE	down
comp252725_c0_seq1	24	1.93556	0	0	5.41533	5.23533e-06	TRUE	up
comp25280_c0_seq1	0	0	24	5.41451	-5.7546	1.10374e-06	TRUE	down
comp25281_c0_seq1	0	0	40	4.40297	-6.49156	1.7065e-10	TRUE	down
comp252826_c0_seq1	0	0	18	2.79562	-5.33956	3.49577e-05	TRUE	down
comp25284_c0_seq1	0	0	41	4.71638	-6.52719	1.00472e-10	TRUE	down
comp25291_c0_seq1	0	0	25	5.89417	-5.81349	6.26214e-07	TRUE	down
comp25294_c0_seq1	0	0	13	2.32226	-4.87008	0.000672825	TRUE	down
comp25295_c0_seq1	0	0	17	4.26755	-5.2571	6.29331e-05	TRUE	down
comp25307_c0_seq1	0	0	15	4.52509	-5.07653	0.000204876	TRUE	down
comp25317_c0_seq1	0	0	24	4.15262	-5.7546	1.10374e-06	TRUE	down
comp25318_c0_seq1	19	3.73057	2	0.44169	3.07829	0.000853444	TRUE	up
comp25323_c0_seq1	0	0	17	4.31934	-5.2571	6.29331e-05	TRUE	down
comp25324_c1_seq1	21	4.91062	2	0.526033	3.22268	0.000300904	TRUE	up
comp25326_c0_seq1	0	0	13	3.32725	-4.87008	0.000672825	TRUE	down
comp25327_c0_seq1	0	0	27	4.58083	-5.92452	2.03444e-07	TRUE	down
comp25329_c0_seq1	0	0	22	5.5095	-5.62907	3.44479e-06	TRUE	down
comp25335_c0_seq1	40	3.40909	7	0.671029	2.34494	1.62643e-05	TRUE	up
comp25345_c0_seq1	31	2.67635	5	0.485531	2.46263	0.000113813	TRUE	up
comp25356_c1_seq1	3	0.579262	22	4.77795	-3.0441	0.000116794	TRUE	down
comp25359_c0_seq1	0	0	20	6.75358	-5.49156	1.09316e-05	TRUE	down
comp253602_c0_seq1	1	0.124589	18	2.52242	-4.33956	6.79518e-05	TRUE	down
comp25361_c0_seq1	1	0.246212	27	7.47718	-4.92452	2.89361e-07	TRUE	down
comp25374_c0_seq1	0	0	23	4.70245	-5.6932	1.94493e-06	TRUE	down
comp25377_c0_seq1	0	0	21	3.87023	-5.56195	6.12868e-06	TRUE	down
comp253772_c0_seq1	16	2.07683	1	0.145998	3.83036	0.000826969	TRUE	up
comp25386_c0_seq1	24	5.84721	1	0.274033	4.41533	1.08042e-05	TRUE	up
comp25391_c0_seq1	21	4.79027	1	0.25657	4.22268	5.51406e-05	TRUE	up
comp25398_c0_seq1	31	3.996	3	0.434961	3.1996	7.32353e-06	TRUE	up
comp25403_c0_seq1	5	0.776862	24	4.19421	-2.43267	0.000401276	TRUE	down
comp25406_c0_seq1	7	0.525384	48	4.05215	-2.94724	5.54596e-09	TRUE	down
comp25408_c0_seq1	0	0	17	2.92212	-5.2571	6.29331e-05	TRUE	down
comp254112_c0_seq1	0	0	13	3.0174	-4.87008	0.000672825	TRUE	down
comp25414_c0_seq1	0	0	24	2.42036	-5.7546	1.10374e-06	TRUE	down
comp25428_c0_seq1	1	0.119013	37	4.95292	-5.37909	7.54062e-10	TRUE	down
comp25430_c0_seq1	0	0	25	4.5752	-5.81349	6.26214e-07	TRUE	down
comp25434_c0_seq1	0	0	31	5.9434	-6.12383	2.21545e-08	TRUE	down
comp254469_c0_seq1	18	2.18413	1	0.13648	4.00029	0.000280783	TRUE	up
comp25459_c0_seq1	1	0.104453	44	5.16941	-5.62907	1.28224e-11	TRUE	down
comp25490_c1_seq1	36	2.4438	7	0.534474	2.19293	0.000103854	TRUE	up
comp25493_c0_seq1	1	0.193489	21	4.57025	-4.56195	1.09744e-05	TRUE	down
comp25502_c1_seq1	0	0	19	4.36169	-5.41756	1.95089e-05	TRUE	down
comp25536_c0_seq1	1	0.0958476	38	4.09666	-5.41756	4.18413e-10	TRUE	down
comp25537_c0_seq1	0	0	45	3.79583	-6.66149	1.23822e-11	TRUE	down
comp25542_c0_seq1	16	3.392	0	0	4.83036	0.000352523	TRUE	up
comp25546_c0_seq1	23	3.87783	0	0	5.35393	8.79128e-06	TRUE	up
comp25554_c0_seq1	0	0	19	6.00885	-5.41756	1.95089e-05	TRUE	down
comp25555_c0_seq1	1	0.221591	14	3.48935	-3.97699	0.000780478	TRUE	down
comp255558_c0_seq1	0	0	22	2.69669	-5.62907	3.44479e-06	TRUE	down
comp25563_c0_seq1	19	3.8609	2	0.45712	3.07829	0.000853444	TRUE	up
comp25565_c0_seq1	2	0.448521	19	4.7926	-3.41756	0.00017324	TRUE	down
comp255661_c0_seq1	0	0	15	3.52856	-5.07653	0.000204876	TRUE	down
comp25570_c0_seq1	0	0	16	5.28356	-5.16964	0.000113133	TRUE	down
comp255768_c0_seq1	0	0	18	2.8636	-5.33956	3.49577e-05	TRUE	down
comp25591_c1_seq1	0	0	25	4.58321	-5.81349	6.26214e-07	TRUE	down
comp25595_c0_seq1	38	4.90511	7	1.01632	2.27094	4.13321e-05	TRUE	up
comp25598_c0_seq1	0	0	16	4.10512	-5.16964	0.000113133	TRUE	down
comp256042_c0_seq1	25	1.84366	4	0.331792	2.47422	0.000617969	TRUE	up
comp25611_c0_seq1	0	0	30	3.87706	-6.07653	3.84485e-08	TRUE	down
comp25612_c0_seq1	1	0.0880492	30	2.97107	-5.07653	4.79205e-08	TRUE	down
comp256165_c0_seq1	0	0	13	2.99746	-4.87008	0.000672825	TRUE	down
comp25618_c0_seq1	21	2.93458	1	0.157178	4.22268	5.51406e-05	TRUE	up
comp25620_c0_seq1	8	0.789548	31	3.44125	-2.12383	0.000194557	TRUE	down
comp25623_c0_seq1	0	0	16	5.28356	-5.16964	0.000113133	TRUE	down
comp256438_c0_seq1	4	0.324845	22	2.00957	-2.62907	0.000400752	TRUE	down
comp25646_c0_seq1	1	0.163852	22	4.05453	-4.62907	5.96148e-06	TRUE	down
comp25649_c0_seq1	0	0	20	3.89872	-5.49156	1.09316e-05	TRUE	down
comp25655_c0_seq1	0	0	27	5.14822	-5.92452	2.03444e-07	TRUE	down
comp25661_c0_seq1	2	0.323715	18	3.27696	-3.33956	0.000315224	TRUE	down
comp25665_c0_seq1	0	0	20	3.15778	-5.49156	1.09316e-05	TRUE	down
comp25686_c0_seq1	19	4.45414	0	0	5.07829	7.13193e-05	TRUE	up
comp25694_c1_seq1	0	0	21	4.44998	-5.56195	6.12868e-06	TRUE	down
comp25700_c0_seq1	0	0	37	5.08291	-6.37909	8.45658e-10	TRUE	down
comp25703_c0_seq1	0	0	17	4.44892	-5.2571	6.29331e-05	TRUE	down
comp25706_c0_seq1	4	0.375274	34	3.58784	-3.2571	3.78833e-07	TRUE	down
comp25707_c0_seq1	40	3.59336	8	0.808344	2.15229	4.8002e-05	TRUE	up
comp2571_c0_seq1	0	0	23	2.45679	-5.6932	1.94493e-06	TRUE	down
comp257276_c0_seq1	0	0	17	2.29918	-5.2571	6.29331e-05	TRUE	down
comp25741_c0_seq1	36	4.04644	7	0.88498	2.19293	0.000103854	TRUE	up
comp25742_c0_seq1	2	0.191498	38	4.09245	-4.41756	1.51393e-09	TRUE	down
comp25749_c0_seq1	2	0.204321	28	3.2174	-3.97699	7.15108e-07	TRUE	down
comp25750_c0_seq1	0	0	44	4.72889	-6.62907	2.08539e-11	TRUE	down
comp25751_c0_seq1	0	0	32	6.87839	-6.16964	1.27341e-08	TRUE	down
comp25753_c0_seq1	0	0	15	3.09096	-5.07653	0.000204876	TRUE	down
comp25759_c0_seq1	2	0.608288	17	5.81558	-3.2571	0.000573457	TRUE	down
comp25760_c0_seq1	49	3.99329	13	1.19163	1.74463	9.80604e-05	TRUE	up
comp25768_c0_seq1	1	0.124091	36	5.02467	-5.33956	1.35739e-09	TRUE	down
comp25770_c0_seq1	0	0	16	4.02617	-5.16964	0.000113133	TRUE	down
comp25777_c0_seq1	17	3.84953	1	0.254697	3.91783	0.000482365	TRUE	up
comp25790_c0_seq1	28	2.37116	2	0.190501	3.63772	7.0651e-06	TRUE	up
comp25791_c0_seq1	19	5.34227	2	0.632511	3.07829	0.000853444	TRUE	up
comp25804_c0_seq1	0	0	13	4.20014	-4.87008	0.000672825	TRUE	down
comp25808_c0_seq1	0	0	13	3.38519	-4.87008	0.000672825	TRUE	down
comp25811_c0_seq1	0	0	22	6.54253	-5.62907	3.44479e-06	TRUE	down
comp25811_c1_seq1	0	0	15	4.38606	-5.07653	0.000204876	TRUE	down
comp25816_c0_seq1	0	0	27	4.61826	-5.92452	2.03444e-07	TRUE	down
comp25817_c0_seq1	24	3.98152	0	0	5.41533	5.23533e-06	TRUE	up
comp25830_c0_seq1	27	3.38657	5	0.705394	2.26332	0.000750322	TRUE	up
comp25839_c0_seq1	16	3.23715	0	0	4.83036	0.000352523	TRUE	up
comp2585_c0_seq1	15	2.14442	0	0	4.73725	0.000601218	TRUE	up
comp25850_c0_seq1	35	2.69428	1	0.0865844	4.95965	2.8514e-08	TRUE	up
comp25878_c0_seq1	9	0.760774	35	3.32772	-2.12899	6.36922e-05	TRUE	down
comp25881_c0_seq1	31	2.7347	7	0.694563	1.97721	0.000944173	TRUE	up
comp25882_c0_seq1	2	0.238942	27	3.62821	-3.92452	1.32084e-06	TRUE	down
comp25885_c0_seq1	33	3.50599	3	0.358495	3.2898	2.53232e-06	TRUE	up
comp258922_c0_seq1	0	0	14	2.62639	-4.97699	0.000370514	TRUE	down
comp25898_c0_seq1	20	3.79869	0	0	5.15229	4.21251e-05	TRUE	up
comp25899_c0_seq1	31	3.066	7	0.778707	1.97721	0.000944173	TRUE	up
comp25900_c0_seq1	0	0	18	4.51858	-5.33956	3.49577e-05	TRUE	down
comp25901_c0_seq1	0	0	28	4.86079	-5.97699	1.16399e-07	TRUE	down
comp25902_c0_seq1	51	4.10239	7	0.633331	2.69543	7.58999e-08	TRUE	up
comp25904_c0_seq1	3	0.369807	43	5.96194	-4.01094	3.37503e-10	TRUE	down
comp25907_c0_seq1	8	0.944853	32	4.25099	-2.16964	0.000116377	TRUE	down
comp25911_c0_seq1	0	0	14	4.83672	-4.97699	0.000370514	TRUE	down
comp25911_c1_seq1	1	0.156944	31	5.47234	-5.12383	2.63654e-08	TRUE	down
comp25914_c0_seq1	26	3.1631	4	0.547349	2.5308	0.000378062	TRUE	up
comp25925_c0_seq1	1	0.243634	18	4.93259	-4.33956	6.79518e-05	TRUE	down
comp25940_c0_seq1	0	0	20	7.09698	-5.49156	1.09316e-05	TRUE	down
comp25940_c1_seq1	0	0	13	4.62873	-4.87008	0.000672825	TRUE	down
comp25952_c0_seq1	0	0	20	5.81558	-5.49156	1.09316e-05	TRUE	down
comp25961_c1_seq1	16	3.23715	1	0.227566	3.83036	0.000826969	TRUE	up
comp25966_c0_seq1	1	0.0514472	258	14.9296	-8.18086	1.29347e-56	TRUE	down
comp25967_c0_seq1	0	0	160	20.0585	-8.49156	3.32234e-34	TRUE	down
comp25968_c0_seq1	41	3.41305	214	20.0372	-2.55355	1.9909e-32	TRUE	down
comp25972_c0_seq1	94	11.6645	30	4.18722	1.47806	9.47735e-07	TRUE	up
comp25973_c0_seq1	21	1.80132	124	11.9635	-2.73151	1.81969e-20	TRUE	down
comp25974_c0_seq1	105	11.4697	14	1.7201	2.73725	1.29208e-15	TRUE	up
comp25984_c0_seq1	81	8.14974	29	3.28188	1.31223	4.46431e-05	TRUE	up
comp25985_c0_seq1	11	1.41793	114	16.5285	-3.54309	8.77047e-24	TRUE	down
comp25987_c1_seq1	0	0	183	17.7211	-8.68534	3.38115e-38	TRUE	down
comp25989_c1_seq1	39	4.02847	151	17.5436	-2.12264	1.19666e-18	TRUE	down
comp25994_c0_seq1	88	5.17371	263	17.3916	-1.74912	7.23758e-25	TRUE	down
comp25995_c0_seq1	0	0	15	6.20636	-5.07653	0.000204876	TRUE	down
comp26007_c0_seq1	0	0	109	17.2359	-7.93782	7.48107e-25	TRUE	down
comp260116_c0_seq1	0	0	13	2.6322	-4.87008	0.000672825	TRUE	down
comp26014_c0_seq1	0	0	235	25.7861	-9.04615	8.14457e-47	TRUE	down
comp26018_c0_seq1	0	0	90	24.7928	-7.66149	3.83883e-21	TRUE	down
comp26019_c0_seq1	116	12.3523	17	2.03612	2.60088	2.69972e-16	TRUE	up
comp26021_c0_seq1	198	8.72513	11	0.545211	4.00029	1.64703e-39	TRUE	up
comp26024_c0_seq1	0	0	137	21.1523	-8.26767	4.37552e-30	TRUE	down
comp26027_c0_seq1	59	19.4029	14	5.17854	1.90565	3.75026e-06	TRUE	up
comp26039_c0_seq1	63	6.54385	142	16.59	-1.3421	1.47057e-09	TRUE	down
comp26042_c0_seq1	12	2.34625	91	20.0125	-3.09247	4.18056e-17	TRUE	down
comp26042_c1_seq1	3	0.630257	27	6.38008	-3.33956	6.05101e-06	TRUE	down
comp26044_c0_seq1	0	0	97	17.2394	-7.76955	1.57782e-22	TRUE	down
comp26048_c0_seq1	5	1.39323	58	18.1781	-3.70569	7.64594e-13	TRUE	down
comp26050_c0_seq1	55	4.59905	118	11.0982	-1.27092	1.77319e-07	TRUE	down
comp26052_c0_seq1	55	2.69124	394	21.6846	-3.01033	4.05743e-70	TRUE	down
comp26055_c0_seq1	184	22.385	1	0.136837	7.35393	8.03267e-39	TRUE	up
comp26058_c0_seq1	141	10.5827	56	4.72751	1.16256	5.82913e-07	TRUE	up
comp26059_c0_seq1	2	0.245239	153	21.1016	-6.42702	3.00926e-38	TRUE	down
comp26061_c0_seq1	109	15.0065	27	4.18103	1.84366	2.76521e-10	TRUE	up
comp26067_c0_seq1	0	0	19	8.57297	-5.41756	1.95089e-05	TRUE	down
comp26069_c0_seq1	1	0.152321	97	16.6187	-6.76955	3.89398e-24	TRUE	down
comp26073_c0_seq1	0	0	148	10.3147	-8.37909	4.49759e-32	TRUE	down
comp26089_c0_seq1	0	0	106	11.9699	-7.89756	2.81369e-24	TRUE	down
comp26092_c0_seq1	0	0	181	11.8568	-8.66948	7.43678e-38	TRUE	down
comp26094_c0_seq1	0	0	136	22.9622	-8.2571	6.6658e-30	TRUE	down
comp26097_c0_seq1	0	0	61	18.3492	-7.10037	3.71653e-15	TRUE	down
comp26107_c0_seq1	185	15.0503	60	5.49024	1.45486	2.77709e-12	TRUE	up
comp26112_c0_seq1	193	11.1774	33	2.14963	2.37843	3.84039e-24	TRUE	up
comp26116_c0_seq1	6	0.285485	263	14.0751	-5.62359	4.60348e-66	TRUE	down
comp26117_c0_seq1	205	6.51159	86	3.07253	1.08358	8.22841e-09	TRUE	up
comp26124_c0_seq1	48	3.80517	128	11.4132	-1.58467	6.28706e-11	TRUE	down
comp26126_c0_seq1	0	0	148	12.5346	-8.37909	4.49759e-32	TRUE	down
comp26132_c0_seq1	42	2.82636	320	24.2211	-3.09925	1.26576e-58	TRUE	down
comp26134_c0_seq1	282	13.4867	98	5.27168	1.35521	1.49971e-16	TRUE	up
comp26135_c0_seq1	0	0	85	16.6315	-7.57903	3.84901e-20	TRUE	down
comp26136_c0_seq1	0	0	229	24.1652	-9.00884	7.58666e-46	TRUE	down
comp26147_c0_seq1	107	13.0858	27	3.71403	1.81694	6.33558e-10	TRUE	up
comp26148_c0_seq1	7	0.703538	191	21.5918	-4.93971	4.37217e-47	TRUE	down
comp26152_c0_seq1	2	0.206359	162	18.8007	-6.50949	2.44467e-40	TRUE	down
comp26158_c0_seq1	0	0	108	20.2245	-7.92452	1.16317e-24	TRUE	down
comp26161_c0_seq1	50	2.41987	344	18.726	-2.95204	3.73618e-60	TRUE	down
comp261641_c0_seq1	0	0	15	2.67497	-5.07653	0.000204876	TRUE	down
comp26166_c0_seq1	0	0	25	4.56721	-5.81349	6.26214e-07	TRUE	down
comp26168_c0_seq1	2	0.190518	136	14.5717	-6.2571	3.03808e-34	TRUE	down
comp26171_c0_seq1	0	0	84	29.8073	-7.56195	6.12535e-20	TRUE	down
comp26173_c0_seq1	0	0	194	16.1946	-8.76955	4.60918e-40	TRUE	down
comp26174_c0_seq1	38	5.69498	77	12.9797	-1.18849	0.00010304	TRUE	down
comp26176_c0_seq1	1	0.053426	286	17.1864	-8.32951	9.72774e-62	TRUE	down
comp26179_c0_seq1	32	5.18846	5	0.911851	2.50844	7.04712e-05	TRUE	up
comp26183_c0_seq1	255	16.5267	76	5.5402	1.57679	1.14738e-18	TRUE	up
comp26186_c1_seq1	81	8.32985	31	3.58574	1.21602	0.00013457	TRUE	up
comp26189_c0_seq1	0	0	153	22.5579	-8.42702	5.75395e-33	TRUE	down
comp26190_c0_seq1	1	0.168601	21	3.98241	-4.56195	1.09744e-05	TRUE	down
comp26190_c1_seq1	17	1.383	280	25.6211	-4.21146	2.305e-64	TRUE	down
comp26194_c0_seq1	0	0	155	15.2352	-8.44576	2.54153e-33	TRUE	down
comp26195_c1_seq1	22	9.1816	66	30.9817	-1.7546	8.11188e-07	TRUE	down
comp26197_c0_seq1	1	0.0868172	328	32.0291	-8.52719	3.17761e-69	TRUE	down
comp26209_c0_seq1	0	0	207	30.2638	-8.86312	3.06739e-42	TRUE	down
comp2621_c0_seq1	0	0	20	2.21312	-5.49156	1.09316e-05	TRUE	down
comp26212_c0_seq1	8	0.535258	403	30.328	-5.82427	5.20592e-101	TRUE	down
comp26225_c0_seq1	74	5.56753	141	11.9321	-1.09973	3.86706e-07	TRUE	down
comp26226_c0_seq1	27	0.942196	347	13.6199	-3.85354	1.64907e-75	TRUE	down
comp26228_c0_seq1	43	5.19056	91	12.3553	-1.25117	8.06575e-06	TRUE	down
comp26229_c0_seq1	5	0.492423	190	21.0469	-5.41756	9.88175e-48	TRUE	down
comp26233_c0_seq1	9	1.317	105	17.2822	-3.71396	1.02122e-22	TRUE	down
comp26235_c0_seq1	238	8.95681	53	2.24346	1.99726	5.78974e-24	TRUE	up
comp26235_c1_seq1	40	4.3087	8	0.969264	2.15229	4.8002e-05	TRUE	up
comp26240_c0_seq1	0	0	85	27.8929	-7.57903	3.84901e-20	TRUE	down
comp26242_c0_seq1	89	12.902	12	1.95665	2.72114	2.89476e-13	TRUE	up
comp26244_c0_seq1	0	0	103	25.0746	-7.85614	1.06545e-23	TRUE	down
comp26245_c0_seq1	38	4.69043	127	17.6319	-1.91039	7.27921e-14	TRUE	down
comp26258_c0_seq1	25	5.20515	105	24.5894	-2.24002	4.76072e-14	TRUE	down
comp26264_c0_seq1	70	8.04292	134	17.3175	-1.10644	6.97675e-07	TRUE	down
comp26265_c0_seq1	32	3.20924	93	10.4906	-1.70879	5.49913e-09	TRUE	down
comp26269_c0_seq1	82	14.4812	15	2.97952	2.28103	3.47374e-10	TRUE	up
comp26270_c0_seq1	56	5.35643	12	1.29102	2.05276	2.10433e-06	TRUE	up
comp26272_c0_seq1	349	9.32819	112	3.36709	1.47009	6.91608e-23	TRUE	up
comp26275_c0_seq1	260	15.764	111	7.56973	1.05832	1.37345e-10	TRUE	up
comp26276_c0_seq1	153	13.4971	67	6.64796	1.02166	3.22047e-06	TRUE	up
comp26277_c0_seq1	2	0.198228	120	13.3777	-6.07653	2.05955e-30	TRUE	down
comp26279_c0_seq1	0	0	178	24.1675	-8.64537	2.42589e-37	TRUE	down
comp26281_c0_seq1	7	0.370157	265	15.7616	-5.41213	2.43793e-66	TRUE	down
comp26282_c0_seq1	63	9.78846	116	20.272	-1.05034	1.23715e-05	TRUE	down
comp26285_c0_seq1	0	0	88	20.1573	-7.62907	9.61568e-21	TRUE	down
comp26292_c0_seq1	96	5.11714	197	11.811	-1.20672	4.18649e-11	TRUE	down
comp26294_c0_seq1	117	5.56695	251	13.4329	-1.27081	4.53935e-15	TRUE	down
comp26297_c0_seq1	148	13.3729	18	1.82937	2.86989	8.97232e-23	TRUE	up
comp26303_c0_seq1	0	0	92	13.8371	-7.6932	1.53102e-21	TRUE	down
comp26304_c0_seq1	0	0	107	17.4196	-7.9111	1.81048e-24	TRUE	down
comp26312_c0_seq1	29	2.19429	98	8.3404	-1.92636	5.6007e-11	TRUE	down
comp26315_c0_seq1	0	0	83	15.9422	-7.54468	9.76357e-20	TRUE	down
comp26316_c0_seq1	52	12.7356	7	1.92833	2.72345	4.59491e-08	TRUE	up
comp26318_c0_seq1	41	4.26822	84	9.83575	-1.2044	3.65656e-05	TRUE	down
comp26319_c0_seq1	220	11.5417	83	4.89768	1.23668	1.95674e-11	TRUE	up
comp26324_c0_seq1	9	0.618164	243	18.773	-4.92452	1.07334e-59	TRUE	down
comp26326_c0_seq1	0	0	36	18.7488	-6.33956	1.4487e-09	TRUE	down
comp26345_c0_seq1	8	0.69389	138	13.4631	-4.27816	2.73928e-32	TRUE	down
comp26346_c0_seq1	0	0	45	6.03153	-6.66149	1.23822e-11	TRUE	down
comp26348_c0_seq1	0	0	19	5.55567	-5.41756	1.95089e-05	TRUE	down
comp26350_c0_seq1	55	9.67626	11	2.17672	2.15229	1.20595e-06	TRUE	up
comp26350_c1_seq1	75	12.8784	14	2.70393	2.25183	3.02565e-09	TRUE	up
comp26353_c0_seq1	100	5.82039	33	2.16039	1.42983	7.98813e-07	TRUE	up
comp26354_c0_seq1	40	2.6033	141	10.3216	-1.98726	4.2465e-16	TRUE	down
comp26356_c0_seq1	0	0	34	12.8954	-6.2571	4.27084e-09	TRUE	down
comp26363_c0_seq1	122	7.38731	26	1.77078	2.06066	4.05268e-13	TRUE	up
comp26366_c0_seq1	64	9.60702	5	0.844198	3.50844	3.88939e-12	TRUE	up
comp26368_c0_seq1	50	3.34056	150	11.2721	-1.7546	1.52849e-14	TRUE	down
comp26369_c0_seq1	0	0	117	16.9166	-8.04	2.26515e-26	TRUE	down
comp26369_c1_seq1	0	0	83	14.4088	-7.54468	9.76357e-20	TRUE	down
comp26370_c0_seq1	0	0	63	20.609	-7.14692	1.38488e-15	TRUE	down
comp26373_c0_seq1	46	9.12821	14	3.12479	1.54657	0.000658411	TRUE	up
comp26381_c0_seq1	15	2.08673	73	11.4225	-2.45257	4.84276e-11	TRUE	down
comp26388_c0_seq1	1	0.111192	108	13.5072	-6.92452	1.42043e-26	TRUE	down
comp26400_c0_seq1	55	11.0318	5	1.12802	3.2898	4.95975e-10	TRUE	up
comp26401_c0_seq1	76	8.2824	23	2.81926	1.55473	5.58175e-06	TRUE	up
comp26403_c1_seq1	27	2.40003	3	0.299944	3.00029	5.99453e-05	TRUE	up
comp26411_c0_seq1	0	0	79	15.5155	-7.47342	6.38382e-19	TRUE	down
comp26416_c0_seq1	1	0.158279	80	14.2422	-6.49156	2.87598e-20	TRUE	down
comp26421_c0_seq1	237	10.5638	44	2.20591	2.25968	8.86358e-28	TRUE	up
comp26422_c0_seq1	133	6.00585	43	2.18402	1.45938	4.45007e-09	TRUE	up
comp26424_c0_seq1	0	0	63	15.6648	-7.14692	1.38488e-15	TRUE	down
comp26425_c0_seq1	2	0.276577	103	16.0209	-5.85614	2.94233e-26	TRUE	down
comp26427_c0_seq1	3	0.290838	158	17.2287	-5.88845	6.22838e-40	TRUE	down
comp26430_c0_seq1	74	5.86131	21	1.87089	1.6475	2.74879e-06	TRUE	up
comp26433_c0_seq1	89	13.2317	19	3.1772	2.05817	9.33382e-10	TRUE	up
comp26433_c1_seq1	69	11.9808	18	3.51539	1.76896	1.86711e-06	TRUE	up
comp26438_c0_seq1	5	0.700813	90	14.1886	-4.33956	1.93238e-21	TRUE	down
comp26450_c0_seq1	53	9.86521	18	3.7685	1.38836	0.000749145	TRUE	up
comp26452_c0_seq1	2	0.30266	44	7.48934	-4.62907	3.83102e-11	TRUE	down
comp26459_c0_seq1	0	0	75	13.02	-7.39845	4.24468e-18	TRUE	down
comp26463_c1_seq1	89	7.78483	30	2.95152	1.39921	5.51244e-06	TRUE	up
comp26468_c0_seq1	27	7.66109	4	1.27659	2.58525	0.000232285	TRUE	up
comp26469_c0_seq1	80	6.42402	154	13.9092	-1.11449	7.06464e-08	TRUE	down
comp26471_c0_seq1	17	1.0859	183	13.1479	-3.59787	3.21673e-38	TRUE	down
comp26472_c0_seq1	15	0.855405	206	13.2134	-3.94925	9.03494e-46	TRUE	down
comp26478_c0_seq1	265	8.28731	113	3.97476	1.06003	8.35942e-11	TRUE	up
comp26482_c0_seq1	0	0	94	13.8396	-7.72422	6.14975e-22	TRUE	down
comp26484_c0_seq1	0	0	103	12.1832	-7.85614	1.06545e-23	TRUE	down
comp26487_c0_seq1	75	6.38619	18	1.72392	1.88926	1.57232e-07	TRUE	up
comp26488_c0_seq1	0	0	74	13.7347	-7.37909	6.81503e-18	TRUE	down
comp26489_c0_seq1	12	3.03483	38	10.8094	-1.8326	0.000179165	TRUE	down
comp26491_c0_seq1	40	5.5563	92	14.374	-1.37127	1.18726e-06	TRUE	down
comp26492_c0_seq1	3	0.363074	180	24.5026	-6.07653	2.63559e-45	TRUE	down
comp26493_c0_seq1	53	4.10025	98	8.52759	-1.05643	6.37829e-05	TRUE	down
comp26495_c0_seq1	125	6.62123	42	2.50232	1.40383	3.93454e-08	TRUE	up
comp26496_c0_seq1	68	9.00231	9	1.34015	2.7479	2.07819e-10	TRUE	up
comp26499_c0_seq1	190	8.29017	84	4.12244	1.0079	2.1877e-07	TRUE	up
comp26501_c0_seq1	55	17.7119	13	4.70881	1.91128	8.30765e-06	TRUE	up
comp26509_c0_seq1	85	12.3029	35	5.69801	1.11047	0.000302376	TRUE	up
comp26511_c0_seq1	0	0	82	11.7909	-7.52719	1.55933e-19	TRUE	down
comp26511_c1_seq1	1	0.0986936	130	14.431	-7.192	2.45681e-31	TRUE	down
comp26513_c0_seq1	122	10.523	26	2.52242	2.06066	4.05268e-13	TRUE	up
comp26514_c0_seq1	154	12.463	33	3.00388	2.05276	2.6995e-16	TRUE	up
comp26515_c0_seq1	2	0.553976	51	15.889	-4.84206	5.39001e-13	TRUE	down
comp26519_c0_seq1	107	14.4114	21	3.18132	2.17951	2.14651e-12	TRUE	up
comp26521_c0_seq1	108	10.4593	40	4.35715	1.26332	3.5193e-06	TRUE	up
comp26522_c0_seq1	0	0	101	17.7992	-7.82785	2.60777e-23	TRUE	down
comp26527_c0_seq1	60	20.5297	12	4.61826	2.15229	3.5503e-07	TRUE	up
comp26527_c1_seq1	37	5.44	8	1.32298	2.03982	0.000182034	TRUE	up
comp26528_c0_seq1	11	1.78977	99	18.1178	-3.33956	8.31959e-20	TRUE	down
comp26533_c0_seq1	69	8.70148	26	3.68793	1.23845	0.000394832	TRUE	up
comp26534_c0_seq1	21	1.38612	250	18.5604	-3.7431	1.69332e-53	TRUE	down
comp26535_c0_seq1	51	4.20414	150	13.908	-1.72603	3.14391e-14	TRUE	down
comp26536_c0_seq1	85	13.0541	29	5.00946	1.38177	1.16674e-05	TRUE	up
comp26538_c0_seq1	76	10.251	27	4.09619	1.3234	7.25761e-05	TRUE	up
comp26542_c0_seq1	87	8.82017	27	3.07884	1.51842	1.56767e-06	TRUE	up
comp26543_c0_seq1	0	0	80	18.4054	-7.49156	3.99292e-19	TRUE	down
comp26544_c0_seq1	222	6.09472	63	1.94539	1.6475	2.30977e-17	TRUE	up
comp26547_c0_seq1	0	0	65	15.2561	-7.192	5.19317e-16	TRUE	down
comp26549_c0_seq1	145	12.0168	27	2.51681	2.25539	3.1932e-17	TRUE	up
comp26554_c0_seq1	101	14.2638	9	1.42963	3.31865	6.17279e-18	TRUE	up
comp26556_c0_seq1	2	0.594684	17	5.68552	-3.2571	0.000573457	TRUE	down
comp26560_c0_seq1	72	7.9963	12	1.49901	2.41533	1.29272e-09	TRUE	up
comp26567_c0_seq1	118	12.4796	46	5.47194	1.18945	3.81114e-06	TRUE	up
comp26568_c0_seq1	122	6.29396	49	2.84332	1.14639	5.2222e-06	TRUE	up
comp26570_c0_seq1	0	0	66	20.0841	-7.21403	3.20474e-16	TRUE	down
comp26570_c1_seq1	0	0	79	10.2222	-7.47342	6.38382e-19	TRUE	down
comp26572_c0_seq1	12	1.48513	95	13.2243	-3.15453	3.8617e-18	TRUE	down
comp26573_c0_seq1	49	4.81048	91	10.0484	-1.06272	0.000114998	TRUE	down
comp26580_c0_seq1	1	0.133911	119	17.9237	-7.06445	5.63124e-29	TRUE	down
comp26582_c0_seq1	14	2.59036	84	17.4814	-2.7546	3.28193e-14	TRUE	down
comp26585_c0_seq1	87	14.4588	7	1.30851	3.46595	4.31357e-16	TRUE	up
comp26587_c0_seq1	65	10.8025	11	2.05622	2.3933	1.14463e-08	TRUE	up
comp26588_c0_seq1	59	3.06761	139	8.12882	-1.40593	5.2492e-10	TRUE	down
comp26589_c0_seq1	127	16.3707	5	0.724934	4.49712	3.64781e-27	TRUE	up
comp26590_c0_seq1	83	8.81809	32	3.82395	1.2054	0.000122509	TRUE	up
comp26593_c0_seq1	180	12.4737	31	2.4163	2.36802	1.89149e-22	TRUE	up
comp26595_c0_seq1	96	9.22036	21	2.26862	2.02301	2.9777e-10	TRUE	up
comp26596_c0_seq1	183	15.1391	24	2.23318	2.7611	6.17302e-27	TRUE	up
comp26602_c0_seq1	40	3.25413	157	14.3661	-2.14233	1.39781e-19	TRUE	down
comp26617_c0_seq1	0	0	84	12.7622	-7.56195	6.12535e-20	TRUE	down
comp26620_c0_seq1	123	8.206	21	1.57584	2.38056	1.18234e-15	TRUE	up
comp26623_c0_seq1	96	19.0909	29	6.48661	1.55735	2.28794e-07	TRUE	up
comp26626_c0_seq1	140	8.26222	50	3.31898	1.31579	3.09104e-08	TRUE	up
comp26630_c0_seq1	215	13.8188	867	62.6782	-2.18133	1.06052e-107	TRUE	down
comp26633_c0_seq1	424	42.9389	155	17.6556	1.28216	1.39386e-22	TRUE	up
comp26637_c0_seq1	258	33.0283	108	15.5509	1.0867	6.07134e-11	TRUE	up
comp26638_c0_seq1	361	7.75925	679	16.4153	-1.08105	9.32333e-31	TRUE	down
comp26641_c0_seq1	1128	32.3018	316	10.1782	1.66613	5.408e-87	TRUE	up
comp26643_c0_seq1	739	65.3155	94	9.3447	2.80521	1.00127e-108	TRUE	up
comp26645_c0_seq1	82	2.50709	1339	46.0471	-4.19902	1.83944e-305	TRUE	down
comp26648_c0_seq1	1	0.0610683	984	67.589	-10.1122	6.99522e-168	TRUE	down
comp26658_c0_seq1	267	37.9377	84	13.4247	1.49874	3.6757e-18	TRUE	up
comp26661_c0_seq1	137	6.33399	982	51.0662	-3.01118	4.69608e-174	TRUE	down
comp26663_c0_seq1	64	7.83731	413	56.8856	-2.85963	6.96953e-70	TRUE	down
comp26667_c0_seq1	342	46.1294	84	12.7437	1.8559	5.01892e-31	TRUE	up
comp26670_c0_seq1	165	74.5448	0	0	8.19669	2.12528e-32	TRUE	up
comp26674_c0_seq1	884	40.6684	233	12.0566	1.75408	2.24641e-73	TRUE	up
comp26680_c0_seq1	67	2.77382	1120	52.154	-4.23283	1.15032e-256	TRUE	down
comp26684_c0_seq1	342	28.1924	626	58.0425	-1.0418	8.88297e-27	TRUE	down
comp26685_c0_seq1	245	11.2379	1206	62.2202	-2.46901	2.00269e-173	TRUE	down
comp26695_c0_seq1	658	49.1483	260	21.8434	1.16994	4.15676e-30	TRUE	up
comp26697_c0_seq1	323	21.1548	704	51.8614	-1.29368	3.48939e-42	TRUE	down
comp26699_c0_seq1	775	66.1116	50	4.79746	3.78456	1.26361e-147	TRUE	up
comp26703_c0_seq1	505	40.2737	174	15.6079	1.36756	1.70543e-29	TRUE	up
comp26704_c0_seq1	257	10.8968	774	36.9124	-1.7602	1.28137e-72	TRUE	down
comp26708_c0_seq1	0	0	17	4.55133	-5.2571	6.29331e-05	TRUE	down
comp26708_c1_seq1	1	0.0674406	1218	92.3919	-10.4199	2.99923e-198	TRUE	down
comp26709_c0_seq1	22	4.93373	1	0.252242	4.2898	3.1939e-05	TRUE	up
comp26709_c1_seq1	786	68.4939	33	3.23451	4.40436	1.59394e-163	TRUE	up
comp26711_c0_seq1	500	43.2071	97	9.42805	2.19624	5.95819e-56	TRUE	up
comp26712_c0_seq1	909	28.2845	340	11.8995	1.24911	8.54119e-46	TRUE	up
comp26714_c0_seq1	14	0.459757	1279	47.2429	-6.68308	0	TRUE	down
comp26716_c0_seq1	14	1.05502	713	60.435	-5.84004	2.55385e-178	TRUE	down
comp26718_c0_seq1	52	7.53822	599	97.6692	-3.69561	2.83688e-126	TRUE	down
comp26718_c1_seq1	29	6.58286	216	55.1488	-3.06654	2.2391e-39	TRUE	down
comp26719_c0_seq1	6	1.54684	418	121.209	-6.29203	5.88567e-104	TRUE	down
comp26719_c1_seq1	8	1.78977	275	69.1999	-5.27292	1.47049e-68	TRUE	down
comp26720_c0_seq1	153	8.56248	468	29.4591	-1.78261	6.64302e-45	TRUE	down
comp26726_c0_seq1	252	17.3985	455	35.3336	-1.02208	4.61456e-19	TRUE	down
comp26728_c0_seq1	80	5.99472	9	0.758555	2.98237	4.29922e-13	TRUE	up
comp26730_c0_seq1	0	0	45	14.4498	-6.66149	1.23822e-11	TRUE	down
comp26730_c1_seq1	0	0	138	56.6506	-8.27816	2.87757e-30	TRUE	down
comp26734_c0_seq1	931	26.3123	326	10.3631	1.34427	1.78194e-52	TRUE	up
comp26735_c0_seq1	290	99.5931	43	16.6098	2.58401	1.8994e-39	TRUE	up
comp26739_c0_seq1	157	19.9886	294	42.1013	-1.07469	1.38622e-13	TRUE	down
comp26740_c0_seq1	285	13.0213	722	37.1033	-1.51067	1.52552e-54	TRUE	down
comp26741_c0_seq1	134	11.1949	280	26.3111	-1.23283	5.49281e-16	TRUE	down
comp26746_c0_seq1	198	12.8773	361	26.4079	-1.03613	1.32872e-15	TRUE	down
comp26750_c0_seq1	79	7.04926	399	40.0456	-2.5061	1.05747e-58	TRUE	down
comp26751_c0_seq1	434	31.8797	133	10.9886	1.53663	3.62463e-30	TRUE	up
comp26751_c1_seq1	94	21.3897	27	6.91045	1.63007	1.14014e-07	TRUE	up
comp26752_c0_seq1	84	10.3136	304	41.9827	-2.02525	9.43329e-35	TRUE	down
comp26753_c0_seq1	54	4.98579	14	1.4539	1.7779	2.97542e-05	TRUE	up
comp26762_c0_seq1	1051	39.0477	435	18.1781	1.10304	1.82159e-43	TRUE	up
comp26763_c0_seq1	0	0	518	54.1163	-10.1864	1.21496e-87	TRUE	down
comp26766_c0_seq1	62	14.6452	169	44.901	-1.61632	1.38757e-14	TRUE	down
comp26768_c0_seq1	0	0	200	67.3187	-8.81349	4.52736e-41	TRUE	down
comp26771_c0_seq1	176	20.0489	415	53.1731	-1.40717	1.70823e-28	TRUE	down
comp26772_c0_seq1	324	26.1527	122	11.0763	1.23948	1.47702e-16	TRUE	up
comp26773_c0_seq1	521	28.7084	220	13.6351	1.07414	5.57759e-21	TRUE	up
comp26774_c0_seq1	292	31.2726	87	10.4801	1.57725	2.7653e-21	TRUE	up
comp26777_c0_seq1	73	11.1013	294	50.2877	-2.17948	7.31521e-37	TRUE	down
comp26779_c0_seq1	23	1.06708	1081	56.4106	-5.72422	3.6174e-270	TRUE	down
comp26780_c0_seq1	4	0.290838	615	50.2957	-7.43408	1.55412e-143	TRUE	down
comp26782_c0_seq1	448	38.1818	195	18.693	1.03039	5.44238e-17	TRUE	up
comp26796_c0_seq1	224	15.4538	412	31.9706	-1.04878	4.80232e-18	TRUE	down
comp26800_c0_seq1	0	0	459	52.8004	-10.012	9.61237e-80	TRUE	down
comp26808_c0_seq1	0	0	664	41.1046	-10.5447	3.23472e-106	TRUE	down
comp26809_c0_seq1	1444	55.0103	508	21.7674	1.33753	1.83396e-80	TRUE	up
comp26810_c0_seq1	126	9.41893	611	51.3733	-2.44738	3.15169e-87	TRUE	down
comp26812_c0_seq1	23	0.834854	1133	46.257	-5.79201	3.71822e-283	TRUE	down
comp26813_c0_seq1	236	44.5518	78	16.562	1.42761	4.66781e-15	TRUE	up
comp26819_c0_seq1	590	37.8691	220	15.8826	1.25358	4.15346e-30	TRUE	up
comp26820_c0_seq1	56	15.7934	9	2.85492	2.46779	8.11036e-08	TRUE	up
comp26820_c1_seq1	795	38.3761	74	4.01782	3.25572	1.17994e-134	TRUE	up
comp26821_c0_seq1	300	49.8579	45	8.41183	2.56733	1.68544e-40	TRUE	up
comp26827_c0_seq1	205	34.8156	31	5.92171	2.55565	9.69885e-28	TRUE	up
comp26829_c0_seq1	0	0	19	3.71069	-5.41756	1.95089e-05	TRUE	down
comp26832_c0_seq1	655	43.636	1798	134.728	-1.62646	2.56776e-150	TRUE	down
comp26833_c0_seq1	451	67.9186	1079	182.767	-1.42813	9.41612e-75	TRUE	down
comp26834_c0_seq1	351	11.3387	3585	130.26	-3.52207	0	TRUE	down
comp26838_c0_seq1	1243	116.734	163	17.2179	2.76125	1.34063e-179	TRUE	up
comp26841_c0_seq1	283	14.9141	3287	194.839	-3.70753	0	TRUE	down
comp26843_c0_seq1	3688	188.074	1164	66.7661	1.49411	6.04099e-242	TRUE	up
comp26844_c0_seq1	1	0.108979	1950	239.025	-11.0989	2.02677e-284	TRUE	down
comp26845_c0_seq1	124	20.7936	1430	269.717	-3.69724	5.85742e-301	TRUE	down
comp26846_c0_seq1	0	0	1259	192.398	-11.4677	1.11653e-172	TRUE	down
comp26847_c0_seq1	670	65.8454	1407	155.529	-1.24002	2.04525e-78	TRUE	down
comp26848_c0_seq1	2296	157.236	812	62.5464	1.32994	1.56925e-126	TRUE	up
comp26854_c0_seq1	1	0.0225674	4710	119.555	-12.3711	0	TRUE	down
comp26855_c0_seq1	1323	73.3347	468	29.1784	1.3296	4.22967e-73	TRUE	up
comp26856_c0_seq1	3411	104.702	1313	45.3316	1.20769	1.35377e-161	TRUE	up
comp26857_c0_seq1	1199	192.063	273	49.1872	1.96522	8.41636e-116	TRUE	up
comp26857_c1_seq1	133	54.7701	36	16.6748	1.71572	2.78738e-11	TRUE	up
comp26859_c0_seq1	809	48.2951	2067	138.791	-1.52296	4.99396e-157	TRUE	down
comp26861_c0_seq1	451	23.1005	3105	178.884	-2.95303	0	TRUE	down
comp26863_c0_seq1	494	44.8105	1055	107.639	-1.2643	9.83795e-61	TRUE	down
comp26864_c0_seq1	1051	134.176	464	66.6279	1.00993	1.02612e-37	TRUE	up
comp26865_c0_seq1	442	45.5045	1005	116.376	-1.35471	2.42571e-64	TRUE	down
comp26866_c0_seq1	24	1.7195	2213	178.336	-6.69646	0	TRUE	down
comp26869_c0_seq1	428	30.2913	1508	120.044	-1.98659	5.83386e-166	TRUE	down
comp26872_c0_seq1	315	74.5965	616	164.079	-1.13721	2.72406e-30	TRUE	down
comp26874_c0_seq1	1955	51.1521	856	25.1916	1.02185	5.31064e-71	TRUE	up
comp26877_c0_seq1	623	116.195	194	40.6974	1.51354	4.26347e-42	TRUE	up
comp26878_c0_seq1	670	51.8765	1623	141.345	-1.44607	2.7197e-114	TRUE	down
comp26879_c0_seq1	98	19.3645	716	159.132	-3.03874	3.92287e-128	TRUE	down
comp26879_c1_seq1	138	28.9265	927	218.556	-2.91754	2.28514e-159	TRUE	down
comp26880_c0_seq1	0	0	724	262.245	-10.6695	1.61961e-113	TRUE	down
comp26881_c0_seq1	174	41.7367	644	173.748	-2.05761	1.83939e-74	TRUE	down
comp26881_c1_seq1	78	16.6498	231	55.4615	-1.73598	1.05345e-21	TRUE	down
comp26882_c0_seq1	0	0	746	237.361	-10.7127	3.77235e-116	TRUE	down
comp26886_c0_seq1	267	13.01	1752	96.0211	-2.88373	2.20115e-297	TRUE	down
comp26889_c0_seq1	1504	158.701	428	50.7974	1.64349	1.38043e-113	TRUE	up
comp26892_c0_seq1	1	0.125598	4369	617.205	-12.2627	0	TRUE	down
comp26894_c0_seq1	2819	705.265	1022	287.59	1.29415	7.28595e-149	TRUE	up
comp26895_c0_seq1	55	5.38248	5327	586.365	-6.76738	0	TRUE	down
comp26899_c0_seq1	1636	190.324	582	76.1551	1.32145	2.00895e-89	TRUE	up
comp26900_c0_seq1	392	63.2282	3052	553.7	-3.13047	0	TRUE	down
comp26903_c0_seq1	245	11.1554	7536	385.945	-5.11258	0	TRUE	down
comp26906_c0_seq1	102	7.9572	17324	1520.11	-7.57769	0	TRUE	down
comp26907_c0_seq1	768	34.1828	5454	273.04	-2.99777	0	TRUE	down
comp26908_c0_seq1	64	3.58816	33794	2131.07	-9.21412	0	TRUE	down
comp26909_c0_seq1	0	0	5076	599.727	-13.4791	0	TRUE	down
comp26910_c0_seq1	2676	172.234	9772	707.426	-2.03821	0	TRUE	down
comp26911_c0_seq1	8	0.566193	8018	638.273	-10.1387	0	TRUE	down
comp26912_c0_seq1	6895	1098.81	2320	415.854	1.40179	0	TRUE	up
comp26912_c1_seq1	1976	482.684	645	177.215	1.44558	1.31011e-123	TRUE	up
comp26913_c0_seq1	2	0.294519	7866	1302.88	-12.1111	0	TRUE	down
comp26913_c1_seq1	0	0	9741	969.29	-14.4195	0	TRUE	down
comp26916_c0_seq1	4161	457.749	131	16.2094	4.81966	0	TRUE	up
comp26916_c1_seq1	12687	2049.92	598	108.679	4.23743	0	TRUE	up
comp26917_c0_seq1	11432	797.566	1098	86.1613	3.21049	0	TRUE	up
comp26918_c1_seq1	12748	615.05	3510	190.476	1.69109	0	TRUE	up
comp26920_c0_seq1	834	40.6807	2126	116.641	-1.51966	5.58694e-161	TRUE	down
comp26922_c0_seq1	8633	639.186	2942	245.004	1.38343	0	TRUE	up
comp26923_c0_seq1	40	1.12878	3911	124.138	-6.78103	0	TRUE	down
comp26924_c0_seq1	452	31.4635	3203	250.779	-2.99466	0	TRUE	down
comp26927_c1_seq1	1092	95.7873	336	33.1505	1.5308	1.40321e-74	TRUE	up
comp26928_c0_seq1	3792	227.1	1479	99.6284	1.1887	3.67443e-175	TRUE	up
comp26930_c0_seq1	1809	119.829	535	39.8606	1.58795	5.95711e-130	TRUE	up
comp26934_c0_seq1	1676	106.837	518	37.1401	1.52436	1.74258e-113	TRUE	up
comp26935_c0_seq1	1	0.132387	6987	1040.4	-12.9401	0	TRUE	down
comp26937_c0_seq1	1289	192.251	354	59.3861	1.6948	9.36828e-102	TRUE	up
comp26941_c0_seq1	6936	245.072	1737	69.0319	1.82787	0	TRUE	up
comp26942_c0_seq1	663	55.2904	3321	311.509	-2.49417	0	TRUE	down
comp26944_c0_seq1	3495	367.125	810	95.7012	1.93966	0	TRUE	up
comp26947_c0_seq1	5111	337.116	1398	103.716	1.70061	0	TRUE	up
comp26948_c0_seq1	428	47.0841	3652	451.883	-3.26264	0	TRUE	down
comp26949_c0_seq1	2689	242.735	780	79.1957	1.61589	7.12927e-198	TRUE	up
comp26951_c0_seq1	882	62.7569	8291	663.537	-3.40233	0	TRUE	down
comp26956_c0_seq1	1538	242.197	665	117.788	1.03999	1.3395e-57	TRUE	up
comp26957_c0_seq1	6126	596.375	1559	170.708	1.80469	0	TRUE	up
comp26959_c0_seq1	2205	173.031	733	64.6972	1.41926	3.86041e-134	TRUE	up
comp26961_c0_seq1	0	0	2990	267.06	-12.7156	0	TRUE	down
comp26962_c0_seq1	617	63.5913	23099	2677.76	-5.39605	0	TRUE	down
comp26965_c0_seq1	74	3.03661	1555	71.7717	-4.56288	0	TRUE	down
comp26967_c0_seq1	456	34.6441	1097	93.7425	-1.43609	1.26101e-76	TRUE	down
comp26971_c0_seq1	61	2.22983	2696	110.848	-5.6355	0	TRUE	down
comp26976_c0_seq1	5	0.418848	13097	1234.02	-11.5247	0	TRUE	down
comp26979_c0_seq1	0	0	1094	74.6548	-11.265	2.25544e-155	TRUE	down
comp2698_c0_seq1	1	0.193892	14	3.05318	-3.97699	0.000780478	TRUE	down
comp26980_c0_seq1	1	0.0861741	1254	121.546	-10.462	9.05629e-203	TRUE	down
comp26981_c0_seq1	117	21.8654	377	79.2461	-1.85769	2.30018e-38	TRUE	down
comp26984_c0_seq1	113	4.19828	1825	76.2643	-4.18314	0	TRUE	down
comp26986_c0_seq1	0	0	797	148.453	-10.8081	3.56028e-122	TRUE	down
comp26986_c1_seq1	0	0	943	209.139	-11.0507	7.25818e-139	TRUE	down
comp26989_c0_seq1	18	0.707742	39255	1736.05	-11.2603	0	TRUE	down
comp26995_c0_seq1	542	22.0467	1002	45.8435	-1.05615	1.96739e-43	TRUE	down
comp26996_c0_seq1	4	0.360031	2571	260.284	-9.49775	0	TRUE	down
comp26996_c1_seq1	1	0.0765992	1901	163.784	-11.0622	5.59795e-279	TRUE	down
comp27000_c0_seq1	295	27.9868	1096	116.952	-2.0631	8.61926e-127	TRUE	down
comp27001_c0_seq1	426	54.0886	777	110.964	-1.0367	8.01772e-33	TRUE	down
comp27008_c0_seq1	1713	130.677	448	38.4401	1.76532	5.73091e-143	TRUE	up
comp27012_c0_seq1	831	47.9179	334	21.6625	1.14536	1.2934e-36	TRUE	up
comp27013_c0_seq1	417	72.2707	75	14.6202	2.30545	1.41981e-49	TRUE	up
comp27014_c0_seq1	1315	67.6905	296	17.138	1.98176	2.33267e-128	TRUE	up
comp27015_c0_seq1	895	60.4908	373	28.3557	1.09308	1.4214e-36	TRUE	up
comp27018_c0_seq1	138	37.3354	60	18.2582	1.032	9.10614e-06	TRUE	up
comp27020_c1_seq1	92	35.2356	24	10.3388	1.76896	2.37741e-08	TRUE	up
comp27023_c0_seq1	1	0.0698709	1546	121.499	-10.764	2.92149e-238	TRUE	down
comp27023_c1_seq1	3	0.20365	3655	279.072	-10.4203	0	TRUE	down
[truncated: 9,389 more rows]
