# Supplementary material for: Transcriptome Sequencing and De Novo Analysis of a Cytoplasmic Male Sterile Line and Its Near-Isogenic Restorer Line in Chili Pepper (Capsicum annuum L.)
Source: PLoS One. 2013 Jun 4;8(6):e65209. doi: 10.1371/journal.pone.0065209 (PMC3672106; doi:10.1371/journal.pone.0065209)
Supplement: Table S4 — The primer lists for unigenes used for RT-PCR. (XLS) [file pone.0065209.s004.xls]

## Sheet: Sheet1
Query Name	direction	Primers for RT-PCR
comp75836_c0_seq1	R	AAATACAGCAAGCGAAGAAAGG
	F	AATGGTAAGATGACCCAAGACA
comp71609_c0_seq1	R	GCATCACAACCATCCACAGCAC
	F	CCATTCCATTCACCCAATCAGC
comp62048_c0_seq1	R	TGCCAATGCCAACAACACT
	F	GTCACATCCAACACCTCCA
comp62432_c0_seq1	R	GCGACCCAGTGAGGACAACAG
	F	CAAAAGGGGGAGGGGAACGAC
comp66553_c0_seq1	R	CCAAACAAAGGATTCGGGTA
	F	AGCATGATATGGCGTCAACA
comp54012_c0_seq1	R	TTCATCTTTCATTTTTACCCA
	F	ATTACCTCCAACCCCTTTTCA
comp51043_c0_seq1	R	TTCCTTGTCCATCTGCTCTCC
	F	TAACTTCATCCCATGCCCTCA
comp56601_c0_seq1	R	CTGGGTATTCTCAGATTGGACG
	F	CAAGAGTGATGACATTTGGCTC
comp215802_c0_seq1	R	CATTGGCTTTGGTTGTCTTTG
	F	TTGCTATTGTCTGGATTTGGG
comp61317_c2_seq1	R	ATAGCCTCCATCTGCCCTCA
	F	GGTCGCCCGTTACATTCTCG
comp198237_c0_seq1	R	TTAAGGAGGAAACCATGTGA
	F	AACCAAACGACCCTGAAGAG
comp43384_c0_seq1	R	TTCCTGACGAATTTGGCTAG
	F	TCTTCCTTCATCACCGTTTC
comp59182_c0_seq1	R	CACAACCATAATGAGCCAAC
	F	CATATTTCGACCACCTAACG
comp61557_c1_seq1	R	CTCGCACTTGGTTATGGAAT
	F	AAATCTGGCTAATAGGCACT
comp60087_c0_seq1	R	AGACATTCCTCCGCTTTCAG
	F	TTTGTTCATTCCAGGGTTTC
comp54075_c0_seq1	R	ACCGCCTAAGAACTGTAGAT
	F	TGATGAAGTGCGAAAGATAA
comp54630_c1_seq1	R	CCTTTCCACTTATCCTACCG
	F	GGCTGAAATCAAATCAAGAA
comp29118_c0_seq1	R	TTTAATGTACCGAATTGTCC
	F	TTATTGCATCGAGCTATCCT
comp60513_c2_seq1	R	CACAAACCAGTAAGGCCAAG
	F	ACGGAGTCTCACGGTAATCT
comp39894_c0_seq1	R	CATTCGGAGTGGTGGATAGA
	F	CGCAGATGACTGATGGTTTA
